# Supplementary material for: Genomic Insights into Myasthenia Gravis Identify Distinct Immunological Mechanisms in Early and Late Onset Disease
Source: Ann Neurol. 2021 Aug 4;90(3):455–63. doi: 10.1002/ana.26169 (PMC8581766; doi:10.1002/ana.26169)
Supplement: Supplementary file 1 — Table S1. Genes with Direct Genomic Evience (seed genes) in Early Onset Myasthenia Gravis [file ANA-90-455-s004.xlsx]

## Sheet: Supplementary Table 1
Supplementary Table 1: Genes with Direct Genomic Evience (seed genes) in Early Onset Myasthenia Gravis
Name	FDR	Priority	Description	Overall	NearbyGenes	eQTL	HiC
TNIP1	1.29458e-22	5	TNFAIP3 interacting protein 1	2	1	0	5
CCNG1	1.26057e-21	4.8743	cyclin G1	1	0	0	9
S100A11	1.96411e-21	4.83776	S100 calcium binding protein A11	1	0	0	11
AP4B1	5.13063e-18	4.47155	adaptor related protein complex 4 beta 1 subunit	1	0	0	10
DCLRE1B	7.91072e-18	4.44077	DNA cross-link repair 1B	1	0	0	10
PPP1R1B	3.15093e-17	4.36652	protein phosphatase 1 regulatory inhibitor subunit 1B	1	0	0	11
ANXA6	5.55553e-17	4.32541	annexin A6	2	1	0	7
IKZF3	1.6624e-15	4.1419	IKAROS family zinc finger 3	3	1	1	7
SNX5	1.41299e-13	3.85915	sorting nexin 5	1	0	0	9
HS6ST1	2.38539e-11	3.53796	heparan sulfate 6-O-sulfotransferase 1	1	0	0	9
TRAF3	3.477e-10	3.35173	TNF receptor associated factor 3	2	1	0	6
SNORD17	3.477e-10	3.35056	small nucleolar RNA, C/D box 17	1	0	0	9
UBE3C	3.60016e-10	3.34757	ubiquitin protein ligase E3C	1	0	0	8
NEUROD2	2.22389e-08	3.0289	neuronal differentiation 2	1	0	0	8
NME7	3.2787e-08	2.99779	NME/NM23 family member 7	1	0	1	0
ZPBP2	4.61152e-08	2.96882	zona pellucida binding protein 2	2	1	0	7
RRBP1	6.40857e-08	2.94065	ribosome binding protein 1	2	1	0	5
HRNR	1.20997e-07	2.88616	hornerin	1	0	0	7
RCOR1	2.71744e-05	2.39514	REST corepressor 1	1	0	0	3
TBX3	2.96344e-05	2.38686	T-box 3	1	0	0	4
DSTN	9.38007e-05	2.26484	destrin, actin depolymerizing factor	2	1	0	1
CC2D1B	0.000267309	2.14899	coiled-coil and C2 domain containing 1B	2	0	1	4
SHISA3	0.000639285	2.04282	shisa family member 3	1	0	0	1
RPS14	0.000641935	2.04225	ribosomal protein S14	1	0	0	3
DTNBP1	0.000737052	2.02584	dystrobrevin binding protein 1	2	1	1	0
ORMDL3	0.000871285	2.0048	ORMDL sphingolipid biosynthesis regulator 3	2	1	3	0
NUDCD2	0.00125484	1.95944	NudC domain containing 2	1	0	0	1
DNAJB6	0.00243258	1.8717	DnaJ heat shock protein family (Hsp40) member B6	1	0	0	3
BCL11A	0.00278713	1.85469	B-cell CLL/lymphoma 11A	1	0	0	1
RHOC	0.00361373	1.81861	ras homolog family member C	1	0	0	1
RNU6-192P	0.00383265	1.81097	RNA, U6 small nuclear 192, pseudogene	1	0	0	5
MTMR10	0.00481358	1.77931	myotubularin related protein 10	1	0	0	3
GRB7	0.00507124	1.77227	growth factor receptor bound protein 7	1	1	0	0
SNRPB2	0.00575102	1.75369	small nuclear ribonucleoprotein polypeptide B2	1	0	0	1
VRK2	0.00835124	1.69922	vaccinia related kinase 2	1	0	0	2
HYDIN	0.00835566	1.699	HYDIN, axonemal central pair apparatus protein	1	0	0	1
GRXCR1	0.0085092	1.69607	glutaredoxin and cysteine rich domain containing 1	1	1	0	0
NOM1	0.0174179	1.58421	nucleolar protein with MIF4G domain 1	1	1	0	0
GSDMB	0.0178954	1.57951	gasdermin B	2	1	3	0
ERBB2	0.0207372	1.55418	erb-b2 receptor tyrosine kinase 2	1	1	0	0
S100A10	0.0246572	1.52479	S100 calcium binding protein A10	1	0	0	1
BFSP1	0.0262296	1.51499	beaded filament structural protein 1	2	1	0	1
TM9SF4	0.0393935	1.44259	transmembrane 9 superfamily member 4	1	0	1	0
IMPDH1	0.0632884	1.35453	inosine monophosphate dehydrogenase 1	1	0	1	0
IRF5	0.0650028	1.34927	interferon regulatory factor 5	1	1	0	0
TACC2	0.0705054	1.33391	transforming acidic coiled-coil containing protein 2	1	0	1	0
SND1	0.0736856	1.3257	staphylococcal nuclease and tudor domain containing 1	1	0	0	2
FAN1	0.1208	1.224	FANCD2 and FANCI associated nuclease 1	1	0	0	1
HMMR	0.122568	1.22106	hyaluronan mediated motility receptor	1	0	0	1
MGME1	0.180216	1.13235	mitochondrial genome maintenance exonuclease 1	1	0	0	3
CDK12	0.254751	1.04651	cyclin dependent kinase 12	1	0	0	2
RPTN	0.304133	0.997452	repetin	1	0	0	4
TCOF1	0.427972	0.90126	treacle ribosome biogenesis factor 1	1	0	0	1
AMN	0.447553	0.887749	amnion associated transmembrane protein	2	1	0	2
JARID2	0.501998	0.850547	jumonji and AT-rich interaction domain containing 2	1	1	0	0
CDC42BPB	0.547189	0.822263	CDC42 binding protein kinase beta	1	1	0	0
RORA	0.584703	0.800524	RAR related orphan receptor A	1	1	0	0
ATP8A1	0.630855	0.774695	ATPase phospholipid transporting 8A1	1	0	0	3
PTPN22	0.644638	0.767599	protein tyrosine phosphatase, non-receptor type 22	1	1	0	0
TNFAIP8	0.846627	0.664325	TNF alpha induced protein 8	1	0	0	1
TNPO3	0.867385	0.655144	transportin 3	1	1	0	0
THEM4	1	0.569374	thioesterase superfamily member 4	1	0	0	2
RSBN1	1	0.45164	round spermatid basic protein 1	1	1	0	0
MIEN1	1	0.363699	migration and invasion enhancer 1	1	1	0	0
CHPF2	1	0.360487	chondroitin polymerizing factor 2	1	0	0	1
LEP	1	0.286766	leptin	1	1	0	0
ZNF839	1	0.186921	zinc finger protein 839	1	0	0	1
LMBR1	1	0.15806	limb development membrane protein 1	2	1	1	0
PNLIP	1	0.106917	pancreatic lipase	1	1	0	0
PNLIPRP1	1	0.0586609	pancreatic lipase related protein 1	1	1	0	0
ST7L	1	0.0198836	suppression of tumorigenicity 7 like	1	0	0	1
PHTF1	1	0.0150684	putative homeodomain transcription factor 1	1	1	0	0
PGAP3	1	0.0150586	post-GPI attachment to proteins 3	1	0	1	0
CRNN	1	0.0122075	cornulin	1	1	0	0
TRPM1	1	0.0102829	transient receptor potential cation channel subfamily M member 1	1	1	0	0
XKRX	1	0.00782351	XK related, X-linked	1	1	0	0
SGCZ	1	0.00698291	sarcoglycan zeta	1	1	0	0
ABCF2	1	0.00573032	ATP binding cassette subfamily F member 2	1	0	0	1
MIR671	1	0.00573032	microRNA 671	1	0	0	1
TEX261	1	0.00572989	testis expressed 261	1	0	1	0
RNU6-1114P	1	0.0052529	RNA, U6 small nuclear 1114, pseudogene	1	0	0	1
PAXIP1-AS2	1	0.00525249	PAXIP1 antisense RNA 2	1	0	0	1
PPM1J	1	0.00484639	protein phosphatase, Mg2+/Mn2+ dependent 1J	1	0	0	1
NBPF18P	1	0.00484526	NBPF member 18, pseudogene	1	0	0	1
TCHHL1	1	0.00418298	trichohyalin like 1	1	0	0	1
TCHH	1	0.00391039	trichohyalin	1	0	0	1
RNU6-233P	1	0.00345358	RNA, U6 small nuclear 233, pseudogene	1	0	0	1
KCP	1	0.0032608	kielin/chordin-like protein	1	1	0	0
SNORD112	1	0.00325803	small nucleolar RNA, C/D box 112	1	0	0	1
PNLIPRP3	1	0.00220547	pancreatic lipase related protein 3	1	1	0	0
MIR4432	1	0.00220405	microRNA 4432	1	0	0	1
RNU1-32P	1	0.00220405	RNA, U1 small nuclear 32, pseudogene	1	0	0	1
TPI1P2	1	0.00203039	triosephosphate isomerase 1 pseudogene 2	1	1	0	0
FAM159A	1	0.00187757	family with sequence similarity 159 member A	1	1	0	0
KRT19P2	1	0.00156937	keratin 19 pseudogene 2	1	1	0	0
LRRC3C	1	0.00156937	leucine rich repeat containing 3C	1	1	0	0
RNU6-1316P	1	0.000426213	RNA, U6 small nuclear 1316, pseudogene	1	0	0	1
