# Supplementary material for: Genomic Insights into Myasthenia Gravis Identify Distinct Immunological Mechanisms in Early and Late Onset Disease
Source: Ann Neurol. 2021 Aug 4;90(3):455–63. doi: 10.1002/ana.26169 (PMC8581766; doi:10.1002/ana.26169)
Supplement: Supplementary file 2 — Table S2. Genes with Direct Genomic Evience (seed genes) in Late Onset Myasthenia Gravis [file ANA-90-455-s001.xlsx]

## Sheet: Supplementary Table 2
Supplementary Table 2 Genes with Direct Genomic Evience (seed genes) in Late Onset Myasthenia Gravis
Name	FDR	Priority	Description	Overall	NearbyGenes	eQTL	HiC
AP4B1	7.2e-21	5	adaptor related protein complex 4 beta 1 subunit	1	0	0	10
TMEM241	2.3e-20	4.90253	transmembrane protein 241	1	0	0	10
DCLRE1B	2.3e-20	4.89766	DNA cross-link repair 1B	1	0	0	10
CYP20A1	2.06e-17	4.55094	cytochrome P450 family 20 subfamily A member 1	1	0	0	10
RAPH1	8.11e-15	4.20988	Ras association (RalGDS/AF-6) and pleckstrin homology domains 1	1	0	0	8
CABLES1	6.22e-12	3.77955	Cdk5 and Abl enzyme substrate 1	1	0	0	7
RIOK3	2.62e-07	2.99036	RIO kinase 3	1	0	0	5
CD28	2.54e-06	2.76891	CD28 molecule	1	0	0	4
TIAM2	2.9e-06	2.7558	T-cell lymphoma invasion and metastasis 2	1	1	0	0
CTLA4	0.000107475	2.35472	cytotoxic T-lymphocyte associated protein 4	2	1	2	0
PAG1	0.000483697	2.16606	phosphoprotein membrane anchor with glycosphingolipid microdomains 1	1	0	0	2
PTPN22	0.00372327	1.88697	protein tyrosine phosphatase, non-receptor type 22	1	1	0	0
MRPS28	0.00665768	1.80422	mitochondrial ribosomal protein S28	1	0	0	3
LACTB2	0.00676665	1.80133	lactamase beta 2	1	0	0	3
ZBTB10	0.019404	1.64055	zinc finger and BTB domain containing 10	1	1	0	0
RBBP8	0.0224203	1.6168	RB binding protein 8, endonuclease	1	1	0	0
BCOR	0.0331221	1.5491	BCL6 corepressor	1	1	0	0
MAGI3	0.0602256	1.43689	membrane associated guanylate kinase, WW and PDZ domain containing 3	1	1	0	0
TNFRSF11A	0.0622276	1.43021	TNF receptor superfamily member 11a	2	1	1	0
XKR9	0.107559	1.31713	XK related 9	1	0	0	3
GMDS	0.16266	1.22402	GDP-mannose 4,6-dehydratase	1	1	0	0
TBCK	0.163361	1.22281	TBC1 domain containing kinase	1	1	0	0
PEX2	0.225114	1.14415	peroxisomal biogenesis factor 2	1	0	0	2
HEY1	0.273375	1.09328	hes related family bHLH transcription factor with YRPW motif 1	1	0	0	1
FAM117B	0.494873	0.923831	family with sequence similarity 117 member B	1	0	0	1
RHOC	0.727963	0.787958	ras homolog family member C	1	0	0	1
NRP2	1	0.380577	neuropilin 2	1	0	0	1
S100A13	1	0.348381	S100 calcium binding protein A13	1	1	0	0
RSBN1	1	0.254637	round spermatid basic protein 1	1	1	0	0
ICOS	1	0.249742	inducible T-cell costimulator	1	1	0	0
ST7L	1	0.168344	suppression of tumorigenicity 7 like	1	0	0	1
NPC1	1	0.131327	NPC intracellular cholesterol transporter 1	1	0	0	1
SEMA5A	1	0.0947604	semaphorin 5A	1	1	0	0
NIM1K	1	0.0849247	NIM1 serine/threonine protein kinase	1	1	0	0
PPM1J	1	0.084914	protein phosphatase, Mg2+/Mn2+ dependent 1J	1	0	0	1
RNU6-435P	1	0.0712139	RNA, U6 small nuclear 435, pseudogene	1	0	0	1
MIR4741	1	0.0661674	microRNA 4741	1	1	0	0
RN7SKP29	1	0.0661612	RNA, 7SK small nuclear pseudogene 29	1	0	0	1
PHTF1	1	0.0549888	putative homeodomain transcription factor 1	1	1	0	0
MIR4643	1	0.0496196	microRNA 4643	1	1	0	0
