# Supplementary material for: Genomic Insights into Myasthenia Gravis Identify Distinct Immunological Mechanisms in Early and Late Onset Disease
Source: Ann Neurol. 2021 Aug 4;90(3):455–63. doi: 10.1002/ana.26169 (PMC8581766; doi:10.1002/ana.26169)
Supplement: Supplementary file 3 — Table S3. All Early Onset Genes (seed genes and non‐seed genes) [file ANA-90-455-s005.xlsx]

## Sheet: Supplementary Table 3
Supplementary Table 3: All Early Onset Genes (seed genes and non-seed genes)
Name	Rank	P-Value	FDR	Priority	Description	Overall	NearbyGenes	eQTL	HiC
TNIP1	1	1.06383e-26	1.29458e-22	5	TNFAIP3 interacting protein 1	2	1	0	5
CCNG1	2	2.07177e-25	1.26057e-21	4.8743	cyclin G1	1	0	0	9
S100A11	3	4.84208e-25	1.96411e-21	4.83776	S100 calcium binding protein A11	1	0	0	11
AP4B1	4	1.68646e-21	5.13063e-18	4.47155	adaptor related protein complex 4 beta 1 subunit	1	0	0	10
DCLRE1B	5	3.25036e-21	7.91072e-18	4.44077	DNA cross-link repair 1B	1	0	0	10
PPP1R1B	6	1.55359e-20	3.15093e-17	4.36652	protein phosphatase 1 regulatory inhibitor subunit 1B	1	0	0	11
S100B	7	3.52934e-20	5.55553e-17	4.32707	S100 calcium binding protein B	0	0	0	0
ANXA6	8	3.65225e-20	5.55553e-17	4.32541	annexin A6	2	1	0	7
LZTS2	9	1.25204e-18	1.6624e-15	4.1511	leucine zipper tumor suppressor 2	0	0	0	0
MYC	10	1.49861e-18	1.6624e-15	4.14204	MYC proto-oncogene, bHLH transcription factor	0	0	0	0
IKZF3	11	1.5027e-18	1.6624e-15	4.1419	IKAROS family zinc finger 3	3	1	1	7
MDM2	12	2.64365e-18	2.68088e-15	4.1133	MDM2 proto-oncogene	0	0	0	0
KRT40	13	5.02094e-18	4.69999e-15	4.08057	keratin 40	0	0	0	0
TP53	14	6.92499e-18	6.0193e-15	4.06407	tumor protein p53	0	0	0	0
NCL	15	8.49443e-18	6.89125e-15	4.05355	nucleolin	0	0	0	0
TFAP2C	16	1.89866e-17	1.41916e-14	4.01186	transcription factor AP-2 gamma	0	0	0	0
FBF1	17	1.98255e-17	1.41916e-14	4.00961	Fas binding factor 1	0	0	0	0
ANXA1	18	3.86846e-17	2.52945e-14	3.97461	annexin A1	0	0	0	0
SPERT	19	4.05577e-17	2.52945e-14	3.97212	spermatid associated	0	0	0	0
PIN1	20	4.1572e-17	2.52945e-14	3.97082	peptidylprolyl cis/trans isomerase, NIMA-interacting 1	0	0	0	0
PNMA1	21	4.75854e-17	2.75746e-14	3.96371	paraneoplastic Ma antigen 1	0	0	0	0
RBPMS	22	5.2294e-17	2.89257e-14	3.95873	RNA binding protein with multiple splicing	0	0	0	0
KRTAP10-7	23	8.57174e-17	4.5352e-14	3.93255	keratin associated protein 10-7	0	0	0	0
TFIP11	24	1.02215e-16	5.18273e-14	3.92318	tuftelin interacting protein 11	0	0	0	0
CDKN2A	25	1.42917e-16	6.73008e-14	3.90529	cyclin dependent kinase inhibitor 2A	0	0	0	0
CDKN1A	26	1.43793e-16	6.73008e-14	3.90496	cyclin dependent kinase inhibitor 1A	0	0	0	0
PPP1CA	27	1.58525e-16	7.14477e-14	3.89973	protein phosphatase 1 catalytic subunit alpha	0	0	0	0
ATF2	28	1.96726e-16	8.54983e-14	3.88815	activating transcription factor 2	0	0	0	0
SNX5	29	3.36729e-16	1.41299e-13	3.85915	sorting nexin 5	1	0	0	9
S100A1	30	6.36372e-16	2.58134e-13	3.82452	S100 calcium binding protein A1	0	0	0	0
NFATC4	31	1.18635e-15	4.65699e-13	3.79033	nuclear factor of activated T-cells 4	0	0	0	0
DLGAP4	32	1.61609e-15	6.14569e-13	3.77324	DLG associated protein 4	0	0	0	0
AP4S1	33	2.20075e-15	8.11544e-13	3.7561	adaptor related protein complex 4 sigma 1 subunit	0	0	0	0
ROBO2	34	2.37011e-15	8.4829e-13	3.75197	roundabout guidance receptor 2	0	0	0	0
BUB1	35	3.87766e-15	1.34821e-12	3.72444	BUB1 mitotic checkpoint serine/threonine kinase	0	0	0	0
GOLGA2	36	4.13171e-15	1.39663e-12	3.72088	golgin A2	0	0	0	0
SLC39A10	37	6.04934e-15	1.98958e-12	3.6994	solute carrier family 39 member 10	0	0	0	0
TCTN3	38	1.33289e-14	4.2684e-12	3.6545	tectonic family member 3	0	0	0	0
TERF2	39	1.86398e-14	5.81611e-12	3.63527	telomeric repeat binding factor 2	0	0	0	0
UBE2I	40	3.11059e-14	9.4632e-12	3.6057	ubiquitin conjugating enzyme E2 I	0	0	0	0
ACTB	41	4.20091e-14	1.24557e-11	3.58824	actin beta	0	0	0	0
SCLT1	42	4.29894e-14	1.24557e-11	3.5869	sodium channel and clathrin linker 1	0	0	0	0
BUB1B	43	4.76675e-14	1.33624e-11	3.58087	BUB1 mitotic checkpoint serine/threonine kinase B	0	0	0	0
PRKDC	44	4.83152e-14	1.33624e-11	3.58009	protein kinase, DNA-activated, catalytic polypeptide	0	0	0	0
TERF1	45	5.05818e-14	1.36784e-11	3.57741	telomeric repeat binding factor 1	0	0	0	0
GRB2	46	6.18059e-14	1.63504e-11	3.56568	growth factor receptor bound protein 2	0	0	0	0
NDC80	47	7.28297e-14	1.88567e-11	3.55605	NDC80, kinetochore complex component	0	0	0	0
CDC37	48	9.2669e-14	2.31545e-11	3.54186	cell division cycle 37	0	0	0	0
AP4E1	49	9.32343e-14	2.31545e-11	3.5415	adaptor related protein complex 4 epsilon 1 subunit	0	0	0	0
HS6ST1	50	9.89984e-14	2.38539e-11	3.53796	heparan sulfate 6-O-sulfotransferase 1	1	0	0	9
ZBTB25	51	9.99713e-14	2.38539e-11	3.53738	zinc finger and BTB domain containing 25	0	0	0	0
TUBB	52	1.09952e-13	2.57309e-11	3.53175	tubulin beta class I	0	0	0	0
PSMD4	53	1.37959e-13	3.16759e-11	3.5183	proteasome 26S subunit, non-ATPase 4	0	0	0	0
PFDN1	54	1.43259e-13	3.22838e-11	3.51606	prefoldin subunit 1	0	0	0	0
TINF2	55	2.6533e-13	5.87054e-11	3.47923	TERF1 interacting nuclear factor 2	0	0	0	0
TRAF2	56	3.25135e-13	7.06529e-11	3.467	TNF receptor associated factor 2	0	0	0	0
VIM	57	3.55285e-13	7.58503e-11	3.46164	vimentin	0	0	0	0
HMOX2	58	4.37617e-13	9.18167e-11	3.44904	heme oxygenase 2	0	0	0	0
TERF2IP	59	4.74324e-13	9.78314e-11	3.44415	TERF2 interacting protein	0	0	0	0
POT1	60	4.88758e-13	9.91282e-11	3.44233	protection of telomeres 1	0	0	0	0
IQCB1	61	5.38966e-13	1.07431e-10	3.43639	IQ motif containing B1	0	0	0	0
AP4M1	62	5.4735e-13	1.07431e-10	3.43545	adaptor related protein complex 4 mu 1 subunit	0	0	0	0
STK4	63	7.08216e-13	1.36798e-10	3.41974	serine/threonine kinase 4	0	0	0	0
FNBP1L	64	7.83315e-13	1.4894e-10	3.41357	formin binding protein 1 like	0	0	0	0
ABHD17A	65	8.29875e-13	1.55365e-10	3.41004	abhydrolase domain containing 17A	0	0	0	0
CDC73	66	9.49883e-13	1.75138e-10	3.40175	cell division cycle 73	0	0	0	0
MDFI	67	1.1274e-12	2.04766e-10	3.39121	MyoD family inhibitor	0	0	0	0
TXLNA	68	1.51587e-12	2.71274e-10	3.37291	taxilin alpha	0	0	0	0
DNAJB11	69	1.64082e-12	2.89379e-10	3.368	DnaJ heat shock protein family (Hsp40) member B11	0	0	0	0
CFAP53	70	1.92227e-12	3.30182e-10	3.35816	cilia and flagella associated protein 53	0	0	0	0
CDIP1	71	1.92644e-12	3.30182e-10	3.35802	cell death inducing p53 target 1	0	0	0	0
FAM161A	72	2.03526e-12	3.43988e-10	3.3546	family with sequence similarity 161 member A	0	0	0	0
IKZF1	73	2.11225e-12	3.477e-10	3.35229	IKAROS family zinc finger 1	0	0	0	0
TRAF3	74	2.13103e-12	3.477e-10	3.35173	TNF receptor associated factor 3	2	1	0	6
TRIM42	75	2.17093e-12	3.477e-10	3.35058	tripartite motif containing 42	0	0	0	0
SNORD17	76	2.17152e-12	3.477e-10	3.35056	small nucleolar RNA, C/D box 17	1	0	0	9
UBE3C	77	2.27802e-12	3.60016e-10	3.34757	ubiquitin protein ligase E3C	1	0	0	8
KANSL2	78	2.62702e-12	4.09849e-10	3.33866	KAT8 regulatory NSL complex subunit 2	0	0	0	0
TK1	79	2.80337e-12	4.31825e-10	3.33459	thymidine kinase 1	0	0	0	0
TCAF1	80	3.77333e-12	5.73971e-10	3.31591	TRPM8 channel associated factor 1	0	0	0	0
RCOR3	81	4.43871e-12	6.66847e-10	3.30566	REST corepressor 3	0	0	0	0
GEM	82	4.96936e-12	7.29817e-10	3.29851	GTP binding protein overexpressed in skeletal muscle	0	0	0	0
TMEM17	83	4.9778e-12	7.29817e-10	3.29841	transmembrane protein 17	0	0	0	0
SMAD9	84	5.08442e-12	7.36576e-10	3.29706	SMAD family member 9	0	0	0	0
TSSK3	85	5.24125e-12	7.50361e-10	3.29514	testis specific serine kinase 3	0	0	0	0
ARMC7	86	5.36107e-12	7.58591e-10	3.2937	armadillo repeat containing 7	0	0	0	0
TYRO3	87	5.79899e-12	8.11125e-10	3.28872	TYRO3 protein tyrosine kinase	0	0	0	0
S100A2	88	5.8848e-12	8.13774e-10	3.28778	S100 calcium binding protein A2	0	0	0	0
CEP57L1	89	6.3005e-12	8.6147e-10	3.28344	centrosomal protein 57 like 1	0	0	0	0
TCEANC2	90	7.14803e-12	9.66493e-10	3.2754	transcription elongation factor A N-terminal and central domain containing 2	0	0	0	0
S100A6	91	7.63558e-12	1.02107e-09	3.27118	S100 calcium binding protein A6	0	0	0	0
TEX11	92	7.96001e-12	1.04474e-09	3.26852	testis expressed 11	0	0	0	0
BYSL	93	7.98429e-12	1.04474e-09	3.26833	bystin like	0	0	0	0
TP53BP2	94	8.56906e-12	1.09852e-09	3.2638	tumor protein p53 binding protein 2	0	0	0	0
TNIP3	95	8.57584e-12	1.09852e-09	3.26375	TNFAIP3 interacting protein 3	0	0	0	0
PRKRA	96	9.93012e-12	1.25875e-09	3.25435	protein activator of interferon induced protein kinase EIF2AK2	0	0	0	0
NEK6	97	1.05999e-11	1.32979e-09	3.25016	NIMA related kinase 6	0	0	0	0
UBQLN4	98	1.1649e-11	1.44649e-09	3.24408	ubiquilin 4	0	0	0	0
ATPAF2	99	1.39114e-11	1.70998e-09	3.23263	ATP synthase mitochondrial F1 complex assembly factor 2	0	0	0	0
MCM10	100	1.41601e-11	1.72314e-09	3.23148	minichromosome maintenance 10 replication initiation factor	0	0	0	0
STAMBPL1	101	1.60594e-11	1.93492e-09	3.22333	STAM binding protein like 1	0	0	0	0
TRAF1	102	1.74036e-11	2.07632e-09	3.21811	TNF receptor associated factor 1	0	0	0	0
MAGOHB	103	1.77696e-11	2.0994e-09	3.21676	mago homolog B, exon junction complex core component	0	0	0	0
PNKP	104	1.79894e-11	2.10493e-09	3.21596	polynucleotide kinase 3'-phosphatase	0	0	0	0
PSMA1	105	1.83687e-11	2.12884e-09	3.2146	proteasome subunit alpha 1	0	0	0	0
EZH2	106	1.90305e-11	2.18467e-09	3.2123	enhancer of zeste 2 polycomb repressive complex 2 subunit	0	0	0	0
S100A4	107	1.92094e-11	2.18467e-09	3.21169	S100 calcium binding protein A4	0	0	0	0
CEP152	108	1.95195e-11	2.19938e-09	3.21065	centrosomal protein 152	0	0	0	0
DYNLL1	109	2.03219e-11	2.26878e-09	3.20803	dynein light chain LC8-type 1	0	0	0	0
LMO2	110	2.06127e-11	2.28032e-09	3.2071	LIM domain only 2	0	0	0	0
AP1M1	111	2.13831e-11	2.34424e-09	3.20471	adaptor related protein complex 1 mu 1 subunit	0	0	0	0
MAGEB18	112	2.18279e-11	2.37164e-09	3.20337	MAGE family member B18	0	0	0	0
ZGPAT	113	2.34732e-11	2.52784e-09	3.19862	zinc finger CCCH-type and G-patch domain containing	0	0	0	0
TRIM27	114	2.52222e-11	2.69236e-09	3.19392	tripartite motif containing 27	0	0	0	0
CEP44	115	2.58077e-11	2.7309e-09	3.19242	centrosomal protein 44	0	0	0	0
S100P	116	3.12453e-11	3.2778e-09	3.17988	S100 calcium binding protein P	0	0	0	0
SORBS2	117	3.18096e-11	3.30175e-09	3.1787	sorbin and SH3 domain containing 2	0	0	0	0
NIFK	118	3.20163e-11	3.30175e-09	3.17827	nucleolar protein interacting with the FHA domain of MKI67	0	0	0	0
AGER	119	3.266e-11	3.33983e-09	3.17697	advanced glycosylation end-product specific receptor	0	0	0	0
MTA2	120	3.75463e-11	3.80751e-09	3.16778	metastasis associated 1 family member 2	0	0	0	0
STX11	121	3.88893e-11	3.91111e-09	3.16546	syntaxin 11	0	0	0	0
ADH6	122	4.03376e-11	4.02351e-09	3.16304	alcohol dehydrogenase 6 (class V)	0	0	0	0
MIB1	123	4.31722e-11	4.27124e-09	3.15855	mindbomb E3 ubiquitin protein ligase 1	0	0	0	0
ING5	124	4.59829e-11	4.51262e-09	3.15438	inhibitor of growth family member 5	0	0	0	0
UBC	125	4.64303e-11	4.52009e-09	3.15374	ubiquitin C	0	0	0	0
HDDC3	126	5.8406e-11	5.64082e-09	3.13849	HD domain containing 3	0	0	0	0
CEP70	127	7.20017e-11	6.89912e-09	3.12452	centrosomal protein 70	0	0	0	0
PRKAB2	128	7.32421e-11	6.96315e-09	3.12338	protein kinase AMP-activated non-catalytic subunit beta 2	0	0	0	0
NUP62	129	7.70605e-11	7.26937e-09	3.11998	nucleoporin 62	0	0	0	0
ZWINT	130	7.77842e-11	7.2812e-09	3.11935	ZW10 interacting kinetochore protein	0	0	0	0
UBB	131	7.83997e-11	7.2828e-09	3.11882	ubiquitin B	0	0	0	0
SYT6	132	7.95568e-11	7.33429e-09	3.11784	synaptotagmin 6	0	0	0	0
CCDC85B	133	8.6587e-11	7.92238e-09	3.11216	coiled-coil domain containing 85B	0	0	0	0
MESDC2	134	9.65133e-11	8.76471e-09	3.10486	mesoderm development candidate 2	0	0	0	0
PARD6B	135	9.85735e-11	8.88548e-09	3.10344	par-6 family cell polarity regulator beta	0	0	0	0
WDR5	136	1.02061e-10	9.13224e-09	3.1011	WD repeat domain 5	0	0	0	0
EEF1A1	137	1.24161e-10	1.10285e-08	3.08786	eukaryotic translation elongation factor 1 alpha 1	0	0	0	0
HDAC1	138	1.31361e-10	1.15835e-08	3.08404	histone deacetylase 1	0	0	0	0
TAX1BP1	139	1.34389e-10	1.17653e-08	3.0825	Tax1 binding protein 1	0	0	0	0
SNW1	140	1.35574e-10	1.17843e-08	3.0819	SNW domain containing 1	0	0	0	0
CEP135	141	1.48435e-10	1.28107e-08	3.07575	centrosomal protein 135	0	0	0	0
EGFR	142	1.53257e-10	1.31337e-08	3.07357	epidermal growth factor receptor	0	0	0	0
SIN3A	143	1.60965e-10	1.36978e-08	3.07024	SIN3 transcription regulator family member A	0	0	0	0
YWHAQ	144	1.63848e-10	1.38463e-08	3.06903	tyrosine 3-monooxygenase/tryptophan 5-monooxygenase activation protein theta	0	0	0	0
MORN3	145	1.67353e-10	1.39755e-08	3.06759	MORN repeat containing 3	0	0	0	0
PSMD2	146	1.67674e-10	1.39755e-08	3.06745	proteasome 26S subunit, non-ATPase 2	0	0	0	0
IKBKG	147	1.87087e-10	1.54875e-08	3.05998	inhibitor of nuclear factor kappa B kinase subunit gamma	0	0	0	0
MORF4L2	148	1.90265e-10	1.56441e-08	3.05883	mortality factor 4 like 2	0	0	0	0
TCEA2	149	2.00017e-10	1.63356e-08	3.05541	transcription elongation factor A2	0	0	0	0
SMAD3	150	2.12096e-10	1.72067e-08	3.0514	SMAD family member 3	0	0	0	0
RBFOX1	151	2.25027e-10	1.81348e-08	3.04734	RNA binding protein, fox-1 homolog 1	0	0	0	0
VCAM1	152	2.2898e-10	1.83319e-08	3.04615	vascular cell adhesion molecule 1	0	0	0	0
CASP3	153	2.3922e-10	1.89334e-08	3.04314	caspase 3	0	0	0	0
BCL2L1	154	2.39604e-10	1.89334e-08	3.04303	BCL2 like 1	0	0	0	0
CR2	155	2.44118e-10	1.91657e-08	3.04175	complement C3d receptor 2	0	0	0	0
PFDN5	156	2.50133e-10	1.9512e-08	3.04008	prefoldin subunit 5	0	0	0	0
MAPK14	157	2.67763e-10	2.07542e-08	3.03539	mitogen-activated protein kinase 14	0	0	0	0
NOTCH1	158	2.82913e-10	2.17897e-08	3.0316	notch 1	0	0	0	0
FOXP3	159	2.92893e-10	2.22389e-08	3.02921	forkhead box P3	0	0	0	0
TBC1D22B	160	2.93912e-10	2.22389e-08	3.02897	TBC1 domain family member 22B	0	0	0	0
NEUROD2	161	2.94228e-10	2.22389e-08	3.0289	neuronal differentiation 2	1	0	0	8
CRBN	162	3.184e-10	2.38945e-08	3.02344	cereblon	0	0	0	0
KCTD9	163	3.2137e-10	2.38945e-08	3.0228	potassium channel tetramerization domain containing 9	0	0	0	0
REL	164	3.22024e-10	2.38945e-08	3.02266	REL proto-oncogene, NF-kB subunit	0	0	0	0
TBK1	165	3.3299e-10	2.45585e-08	3.02034	TANK binding kinase 1	0	0	0	0
KRT8	166	3.46513e-10	2.54019e-08	3.01759	keratin 8	0	0	0	0
CEP128	167	3.69815e-10	2.69478e-08	3.01308	centrosomal protein 128	0	0	0	0
EMC2	168	3.85191e-10	2.79011e-08	3.01025	ER membrane protein complex subunit 2	0	0	0	0
TSGA10	169	3.97921e-10	2.86526e-08	3.00799	testis specific 10	0	0	0	0
TMEM216	170	4.26276e-10	3.05138e-08	3.0032	transmembrane protein 216	0	0	0	0
NME7	171	4.60726e-10	3.2787e-08	2.99779	NME/NM23 family member 7	1	0	1	0
GIT2	172	4.96838e-10	3.51513e-08	2.99252	GIT ArfGAP 2	0	0	0	0
IKBKB	173	5.06056e-10	3.55965e-08	2.99124	inhibitor of nuclear factor kappa B kinase subunit beta	0	0	0	0
MORF4L1	174	5.13204e-10	3.58635e-08	2.99026	mortality factor 4 like 1	0	0	0	0
GAPDH	175	5.15747e-10	3.58635e-08	2.98991	glyceraldehyde-3-phosphate dehydrogenase	0	0	0	0
LDOC1	176	5.21815e-10	3.60794e-08	2.9891	LDOC1, regulator of NFKB signaling	0	0	0	0
FBXW5	177	5.46213e-10	3.75529e-08	2.9859	F-box and WD repeat domain containing 5	0	0	0	0
CHCHD2	178	5.57859e-10	3.8114e-08	2.98442	coiled-coil-helix-coiled-coil-helix domain containing 2	0	0	0	0
JUN	179	5.60639e-10	3.8114e-08	2.98407	Jun proto-oncogene, AP-1 transcription factor subunit	0	0	0	0
AQP1	180	5.8838e-10	3.97778e-08	2.98069	aquaporin 1 (Colton blood group)	0	0	0	0
TNFAIP3	181	6.35469e-10	4.27239e-08	2.97529	TNF alpha induced protein 3	0	0	0	0
RPL10	182	6.85417e-10	4.58288e-08	2.96997	ribosomal protein L10	0	0	0	0
ZPBP2	183	6.96705e-10	4.61152e-08	2.96882	zona pellucida binding protein 2	2	1	0	7
STK16	184	6.98546e-10	4.61152e-08	2.96863	serine/threonine kinase 16	0	0	0	0
CEP104	185	7.01069e-10	4.61152e-08	2.96838	centrosomal protein 104	0	0	0	0
ABLIM3	186	7.24553e-10	4.72169e-08	2.96606	actin binding LIM protein family member 3	0	0	0	0
CDC5L	187	7.25579e-10	4.72169e-08	2.96596	cell division cycle 5 like	0	0	0	0
STK38	188	7.42634e-10	4.80698e-08	2.96432	serine/threonine kinase 38	0	0	0	0
HNRNPU	189	8.30528e-10	5.34746e-08	2.95642	heterogeneous nuclear ribonucleoprotein U	0	0	0	0
RAD51D	190	8.50185e-10	5.44521e-08	2.95477	RAD51 paralog D	0	0	0	0
TJP1	191	8.78004e-10	5.59394e-08	2.95249	tight junction protein 1	0	0	0	0
COPS6	192	9.0827e-10	5.75664e-08	2.95009	COP9 signalosome subunit 6	0	0	0	0
HNRNPF	193	9.19339e-10	5.7966e-08	2.94923	heterogeneous nuclear ribonucleoprotein F	0	0	0	0
SLC9A1	194	9.32973e-10	5.85224e-08	2.94819	solute carrier family 9 member A1	0	0	0	0
USP13	195	9.64797e-10	6.02083e-08	2.94581	ubiquitin specific peptidase 13 (isopeptidase T-3)	0	0	0	0
RHOA	196	9.73114e-10	6.04174e-08	2.9452	ras homolog family member A	0	0	0	0
RRBP1	197	1.03746e-09	6.40857e-08	2.94065	ribosome binding protein 1	2	1	0	5
MAGEH1	198	1.0559e-09	6.48954e-08	2.9394	MAGE family member H1	0	0	0	0
FARS2	199	1.13095e-09	6.91582e-08	2.93451	phenylalanyl-tRNA synthetase 2, mitochondrial	0	0	0	0
TFAP2A	200	1.1597e-09	7.05618e-08	2.93272	transcription factor AP-2 alpha	0	0	0	0
STK26	201	1.29174e-09	7.82051e-08	2.92503	serine/threonine kinase 26	0	0	0	0
ARRB1	202	1.31497e-09	7.91482e-08	2.92375	arrestin beta 1	0	0	0	0
TOLLIP	203	1.32033e-09	7.91482e-08	2.92346	toll interacting protein	0	0	0	0
CHCHD3	204	1.32781e-09	7.92066e-08	2.92306	coiled-coil-helix-coiled-coil-helix domain containing 3	0	0	0	0
ZNHIT1	205	1.35314e-09	8.03235e-08	2.92171	zinc finger HIT-type containing 1	0	0	0	0
KRT18	206	1.36415e-09	8.05841e-08	2.92113	keratin 18	0	0	0	0
SNIP1	207	1.38064e-09	8.11642e-08	2.92027	Smad nuclear interacting protein 1	0	0	0	0
ADTRP	208	1.39371e-09	8.15388e-08	2.91959	androgen dependent TFPI regulating protein	0	0	0	0
RABAC1	209	1.41764e-09	8.25421e-08	2.91837	Rab acceptor 1	0	0	0	0
XRCC6	210	1.45388e-09	8.3959e-08	2.91657	X-ray repair cross complementing 6	0	0	0	0
FANCL	211	1.46083e-09	8.3959e-08	2.91622	Fanconi anemia complementation group L	0	0	0	0
EP300	212	1.46268e-09	8.3959e-08	2.91613	E1A binding protein p300	0	0	0	0
PGM1	213	1.51134e-09	8.63453e-08	2.91379	phosphoglucomutase 1	0	0	0	0
DCTN1	214	1.51874e-09	8.63623e-08	2.91344	dynactin subunit 1	0	0	0	0
SSRP1	215	1.60902e-09	9.10704e-08	2.90929	structure specific recognition protein 1	0	0	0	0
KPNB1	216	1.67609e-09	9.44276e-08	2.90636	karyopherin subunit beta 1	0	0	0	0
EXOSC5	217	1.69224e-09	9.4898e-08	2.90567	exosome component 5	0	0	0	0
NIF3L1	218	1.76281e-09	9.84019e-08	2.90273	NGG1 interacting factor 3 like 1	0	0	0	0
AKT1	219	1.78687e-09	9.92894e-08	2.90175	AKT serine/threonine kinase 1	0	0	0	0
YWHAZ	220	1.91644e-09	1.06005e-07	2.8967	tyrosine 3-monooxygenase/tryptophan 5-monooxygenase activation protein zeta	0	0	0	0
NATD1	221	1.93847e-09	1.06739e-07	2.89588	N-acetyltransferase domain containing 1	0	0	0	0
PCID2	222	1.9894e-09	1.0905e-07	2.89401	PCI domain containing 2	0	0	0	0
HRNR	223	2.21729e-09	1.20997e-07	2.88616	hornerin	1	0	0	7
PKN1	224	2.22798e-09	1.21037e-07	2.88581	protein kinase N1	0	0	0	0
RASA1	225	2.3082e-09	1.24838e-07	2.88325	RAS p21 protein activator 1	0	0	0	0
MAP1LC3B	226	2.44028e-09	1.31397e-07	2.87921	microtubule associated protein 1 light chain 3 beta	0	0	0	0
KRT15	227	2.48644e-09	1.33293e-07	2.87785	keratin 15	0	0	0	0
TRIM37	228	2.65616e-09	1.41767e-07	2.87305	tripartite motif containing 37	0	0	0	0
BIRC2	229	2.79099e-09	1.48312e-07	2.86945	baculoviral IAP repeat containing 2	0	0	0	0
C11orf57	230	2.84361e-09	1.50452e-07	2.86809	chromosome 11 open reading frame 57	0	0	0	0
MAPK1	231	2.96089e-09	1.55978e-07	2.86514	mitogen-activated protein kinase 1	0	0	0	0
TCF20	232	3.21485e-09	1.68627e-07	2.85913	transcription factor 20	0	0	0	0
GABARAPL2	233	3.23503e-09	1.68957e-07	2.85868	GABA type A receptor associated protein like 2	0	0	0	0
TRIM23	234	3.35795e-09	1.74627e-07	2.85595	tripartite motif containing 23	0	0	0	0
SH3GL2	235	3.39789e-09	1.75953e-07	2.85508	SH3 domain containing GRB2 like 2, endophilin A1	0	0	0	0
NDRG1	236	3.69346e-09	1.90159e-07	2.84897	N-myc downstream regulated 1	0	0	0	0
POLR1C	237	3.70348e-09	1.90159e-07	2.84877	RNA polymerase I subunit C	0	0	0	0
HAUS1	238	3.76775e-09	1.92646e-07	2.84751	HAUS augmin like complex subunit 1	0	0	0	0
ATXN1	239	3.83523e-09	1.95276e-07	2.8462	ataxin 1	0	0	0	0
CBX8	240	3.9969e-09	2.0266e-07	2.84317	chromobox 8	0	0	0	0
TRAF3IP2	241	4.15307e-09	2.09704e-07	2.84035	TRAF3 interacting protein 2	0	0	0	0
RASSF5	242	4.17238e-09	2.09809e-07	2.84001	Ras association domain family member 5	0	0	0	0
RNF11	243	4.43676e-09	2.22185e-07	2.83549	ring finger protein 11	0	0	0	0
EFHC1	244	4.59101e-09	2.28967e-07	2.83297	EF-hand domain containing 1	0	0	0	0
CHMP4B	245	4.77078e-09	2.36962e-07	2.83013	charged multivesicular body protein 4B	0	0	0	0
WRN	246	5.04801e-09	2.4901e-07	2.82596	Werner syndrome RecQ like helicase	0	0	0	0
PPP1R16B	247	5.05428e-09	2.4901e-07	2.82586	protein phosphatase 1 regulatory subunit 16B	0	0	0	0
NR1I2	248	5.34618e-09	2.62329e-07	2.82171	nuclear receptor subfamily 1 group I member 2	0	0	0	0
GOLIM4	249	5.4371e-09	2.65719e-07	2.82046	golgi integral membrane protein 4	0	0	0	0
ALB	250	5.49517e-09	2.67483e-07	2.81967	albumin	0	0	0	0
GOLT1B	251	5.89536e-09	2.85819e-07	2.81446	golgi transport 1B	0	0	0	0
CPE	252	6.09613e-09	2.9438e-07	2.81197	carboxypeptidase E	0	0	0	0
CCDC146	253	6.14623e-09	2.95626e-07	2.81136	coiled-coil domain containing 146	0	0	0	0
CALCOCO2	254	6.25066e-09	2.99466e-07	2.81011	calcium binding and coiled-coil domain 2	0	0	0	0
GABARAPL1	255	6.39074e-09	3.04786e-07	2.80846	GABA type A receptor associated protein like 1	0	0	0	0
KRT31	256	6.41181e-09	3.04786e-07	2.80821	keratin 31	0	0	0	0
GSTK1	257	6.63706e-09	3.14266e-07	2.80564	glutathione S-transferase kappa 1	0	0	0	0
ODF2	258	6.76618e-09	3.18824e-07	2.80421	outer dense fiber of sperm tails 2	0	0	0	0
TCF4	259	6.78572e-09	3.18824e-07	2.80399	transcription factor 4	0	0	0	0
FAF1	260	6.81923e-09	3.19166e-07	2.80362	Fas associated factor 1	0	0	0	0
TSTD2	261	6.9928e-09	3.26036e-07	2.80175	thiosulfate sulfurtransferase like domain containing 2	0	0	0	0
OPTN	262	7.37554e-09	3.42568e-07	2.79777	optineurin	0	0	0	0
TLK1	263	7.44208e-09	3.44345e-07	2.7971	tousled like kinase 1	0	0	0	0
C1orf123	264	7.57646e-09	3.49235e-07	2.79576	chromosome 1 open reading frame 123	0	0	0	0
MAP3K14	265	7.60965e-09	3.49441e-07	2.79544	mitogen-activated protein kinase kinase kinase 14	0	0	0	0
NFKB1	266	7.77481e-09	3.55683e-07	2.79383	nuclear factor kappa B subunit 1	0	0	0	0
RDH12	267	8.06646e-09	3.67643e-07	2.79107	retinol dehydrogenase 12 (all-trans/9-cis/11-cis)	0	0	0	0
CEP97	268	8.10815e-09	3.68165e-07	2.79069	centrosomal protein 97	0	0	0	0
OSGIN1	269	8.16849e-09	3.69525e-07	2.79013	oxidative stress induced growth inhibitor 1	0	0	0	0
IQGAP1	270	8.35501e-09	3.76563e-07	2.78844	IQ motif containing GTPase activating protein 1	0	0	0	0
CDKN2D	271	9.35856e-09	4.20237e-07	2.77992	cyclin dependent kinase inhibitor 2D	0	0	0	0
TTF2	272	9.63583e-09	4.31097e-07	2.77773	transcription termination factor 2	0	0	0	0
RUVBL2	273	1.00152e-08	4.46427e-07	2.77482	RuvB like AAA ATPase 2	0	0	0	0
KRT19	274	1.13875e-08	5.05747e-07	2.76513	keratin 19	0	0	0	0
FOS	275	1.17675e-08	5.20724e-07	2.76265	Fos proto-oncogene, AP-1 transcription factor subunit	0	0	0	0
ATM	276	1.21018e-08	5.33576e-07	2.76053	ATM serine/threonine kinase	0	0	0	0
C1orf94	277	1.22487e-08	5.38104e-07	2.75962	chromosome 1 open reading frame 94	0	0	0	0
TRAF3IP1	278	1.36544e-08	5.97698e-07	2.75137	TRAF3 interacting protein 1	0	0	0	0
GTF2H1	279	1.37448e-08	5.97738e-07	2.75087	general transcription factor IIH subunit 1	0	0	0	0
RALBP1	280	1.37535e-08	5.97738e-07	2.75083	ralA binding protein 1	0	0	0	0
IMPDH2	281	1.38927e-08	6.01637e-07	2.75006	inosine monophosphate dehydrogenase 2	0	0	0	0
EXOC8	282	1.42829e-08	6.16342e-07	2.74795	exocyst complex component 8	0	0	0	0
SIN3B	283	1.43759e-08	6.18164e-07	2.74746	SIN3 transcription regulator family member B	0	0	0	0
CUL4A	284	1.44825e-08	6.20553e-07	2.7469	cullin 4A	0	0	0	0
OAZ3	285	1.46339e-08	6.2484e-07	2.74611	ornithine decarboxylase antizyme 3	0	0	0	0
JUP	286	1.54245e-08	6.56296e-07	2.7421	junction plakoglobin	0	0	0	0
HSP90AB1	287	1.55678e-08	6.60087e-07	2.74139	heat shock protein 90 alpha family class B member 1	0	0	0	0
LRIF1	288	1.57045e-08	6.6357e-07	2.74073	ligand dependent nuclear receptor interacting factor 1	0	0	0	0
MIS12	289	1.58238e-08	6.66298e-07	2.74015	MIS12, kinetochore complex component	0	0	0	0
HDAC2	290	1.62853e-08	6.83365e-07	2.73796	histone deacetylase 2	0	0	0	0
FXR2	291	1.78851e-08	7.47918e-07	2.73079	FMR1 autosomal homolog 2	0	0	0	0
IKZF5	292	1.8896e-08	7.87484e-07	2.72658	IKAROS family zinc finger 5	0	0	0	0
GPR22	293	1.94611e-08	8.08267e-07	2.72432	G protein-coupled receptor 22	0	0	0	0
ACTC1	294	1.98459e-08	8.21445e-07	2.72282	actin, alpha, cardiac muscle 1	0	0	0	0
BIN1	295	2.01464e-08	8.31055e-07	2.72167	bridging integrator 1	0	0	0	0
SMAD4	296	2.03255e-08	8.31669e-07	2.72099	SMAD family member 4	0	0	0	0
EEF2	297	2.03603e-08	8.31669e-07	2.72085	eukaryotic translation elongation factor 2	0	0	0	0
CDK4	298	2.039e-08	8.31669e-07	2.72074	cyclin dependent kinase 4	0	0	0	0
PSMA5	299	2.04346e-08	8.31669e-07	2.72057	proteasome subunit alpha 5	0	0	0	0
TUBB4B	300	2.18295e-08	8.85479e-07	2.7155	tubulin beta 4B class IVb	0	0	0	0
POLR2A	301	2.2433e-08	9.06934e-07	2.7134	RNA polymerase II subunit A	0	0	0	0
SMAD2	302	2.27845e-08	9.1544e-07	2.7122	SMAD family member 2	0	0	0	0
GTF2B	303	2.27938e-08	9.1544e-07	2.71217	general transcription factor IIB	0	0	0	0
CSAD	304	2.30748e-08	9.23673e-07	2.71122	cysteine sulfinic acid decarboxylase	0	0	0	0
CITED4	305	2.31603e-08	9.24059e-07	2.71094	Cbp/p300 interacting transactivator with Glu/Asp rich carboxy-terminal domain 4	0	0	0	0
IKZF4	306	2.33949e-08	9.30367e-07	2.71016	IKAROS family zinc finger 4	0	0	0	0
MED31	307	2.41987e-08	9.592e-07	2.70755	mediator complex subunit 31	0	0	0	0
EIF4ENIF1	308	2.4357e-08	9.62338e-07	2.70705	eukaryotic translation initiation factor 4E nuclear import factor 1	0	0	0	0
CABP5	309	2.70088e-08	1.06366e-06	2.69906	calcium binding protein 5	0	0	0	0
CDK6	310	2.8e-08	1.09914e-06	2.69627	cyclin dependent kinase 6	0	0	0	0
KMT2B	311	2.83313e-08	1.10857e-06	2.69536	lysine methyltransferase 2B	0	0	0	0
ROBO1	312	2.97617e-08	1.1608e-06	2.69153	roundabout guidance receptor 1	0	0	0	0
FOXK2	313	3.00437e-08	1.16806e-06	2.6908	forkhead box K2	0	0	0	0
BCAS2	314	3.13073e-08	1.21331e-06	2.6876	BCAS2, pre-mRNA processing factor	0	0	0	0
TRIP6	315	3.50473e-08	1.35394e-06	2.67881	thyroid hormone receptor interactor 6	0	0	0	0
DEAF1	316	3.78963e-08	1.45937e-06	2.6727	DEAF1, transcription factor	0	0	0	0
PPP1CB	317	3.83993e-08	1.47407e-06	2.67167	protein phosphatase 1 catalytic subunit beta	0	0	0	0
MID2	318	4.01404e-08	1.53606e-06	2.6682	midline 2	0	0	0	0
YWHAE	319	4.28671e-08	1.63527e-06	2.66305	tyrosine 3-monooxygenase/tryptophan 5-monooxygenase activation protein epsilon	0	0	0	0
TEKT4	320	4.35346e-08	1.65554e-06	2.66184	tektin 4	0	0	0	0
TRIM54	321	4.41782e-08	1.67478e-06	2.66068	tripartite motif containing 54	0	0	0	0
MCRS1	322	4.49861e-08	1.70011e-06	2.65926	microspherule protein 1	0	0	0	0
MAPK3	323	4.55708e-08	1.71688e-06	2.65824	mitogen-activated protein kinase 3	0	0	0	0
PIK3R2	324	4.60555e-08	1.72978e-06	2.65741	phosphoinositide-3-kinase regulatory subunit 2	0	0	0	0
HTT	325	4.7053e-08	1.76181e-06	2.65573	huntingtin	0	0	0	0
CSNK2A2	326	4.77534e-08	1.78255e-06	2.65456	casein kinase 2 alpha 2	0	0	0	0
CENPJ	327	4.8165e-08	1.78989e-06	2.65389	centromere protein J	0	0	0	0
TRAF3IP3	328	4.82441e-08	1.78989e-06	2.65376	TRAF3 interacting protein 3	0	0	0	0
TSNAX	329	4.85061e-08	1.79414e-06	2.65333	translin associated factor X	0	0	0	0
PNMA5	330	4.97982e-08	1.83635e-06	2.65126	paraneoplastic Ma antigen family member 5	0	0	0	0
FOXG1	331	5.24783e-08	1.92933e-06	2.64712	forkhead box G1	0	0	0	0
XRCC1	332	5.26499e-08	1.92981e-06	2.64687	X-ray repair cross complementing 1	0	0	0	0
PLK1	333	5.34663e-08	1.95102e-06	2.64565	polo like kinase 1	0	0	0	0
HSPA1A	334	5.35494e-08	1.95102e-06	2.64553	heat shock protein family A (Hsp70) member 1A	0	0	0	0
OTUB1	335	5.77134e-08	2.09646e-06	2.6396	OTU deubiquitinase, ubiquitin aldehyde binding 1	0	0	0	0
LGALS14	336	5.82839e-08	2.11088e-06	2.63883	galectin 14	0	0	0	0
CAPZA1	337	5.9256e-08	2.13972e-06	2.63752	capping actin protein of muscle Z-line alpha subunit 1	0	0	0	0
CDC23	338	6.13818e-08	2.20992e-06	2.63472	cell division cycle 23	0	0	0	0
SRC	339	6.32362e-08	2.26997e-06	2.63236	SRC proto-oncogene, non-receptor tyrosine kinase	0	0	0	0
ATP5B	340	6.35135e-08	2.27322e-06	2.63201	ATP synthase, H+ transporting, mitochondrial F1 complex, beta polypeptide	0	0	0	0
CDCA7L	341	6.68721e-08	2.38641e-06	2.62792	cell division cycle associated 7 like	0	0	0	0
HSPB1	342	6.9557e-08	2.47497e-06	2.62478	heat shock protein family B (small) member 1	0	0	0	0
AGTRAP	343	7.02e-08	2.49057e-06	2.62405	angiotensin II receptor associated protein	0	0	0	0
BTK	344	7.15992e-08	2.53282e-06	2.62248	Bruton tyrosine kinase	0	0	0	0
SETDB1	345	7.26717e-08	2.56331e-06	2.62129	SET domain bifurcated 1	0	0	0	0
MTUS2	346	7.59879e-08	2.67254e-06	2.61773	microtubule associated scaffold protein 2	0	0	0	0
CITED2	347	7.92562e-08	2.77357e-06	2.61437	Cbp/p300 interacting transactivator with Glu/Asp rich carboxy-terminal domain 2	0	0	0	0
CDR2	348	7.94383e-08	2.77357e-06	2.61418	cerebellar degeneration related protein 2	0	0	0	0
BANP	349	7.95445e-08	2.77357e-06	2.61408	BTG3 associated nuclear protein	0	0	0	0
PLEKHN1	350	8.1342e-08	2.82815e-06	2.61229	pleckstrin homology domain containing N1	0	0	0	0
RPA1	351	8.57386e-08	2.97252e-06	2.60807	replication protein A1	0	0	0	0
PPP1R18	352	8.90295e-08	3.07784e-06	2.60505	protein phosphatase 1 regulatory subunit 18	0	0	0	0
HCFC1	353	9.00573e-08	3.10455e-06	2.60413	host cell factor C1	0	0	0	0
CDK2	354	9.15104e-08	3.14573e-06	2.60285	cyclin dependent kinase 2	0	0	0	0
KLHL23	355	1.00822e-07	3.45608e-06	2.59505	kelch like family member 23	0	0	0	0
TCTN2	356	1.05666e-07	3.61195e-06	2.59127	tectonic family member 2	0	0	0	0
TRAF5	357	1.11607e-07	3.80434e-06	2.58686	TNF receptor associated factor 5	0	0	0	0
RIPK2	358	1.15406e-07	3.91656e-06	2.58415	receptor interacting serine/threonine kinase 2	0	0	0	0
CBX1	359	1.15696e-07	3.91656e-06	2.58395	chromobox 1	0	0	0	0
EIF2AK2	360	1.15865e-07	3.91656e-06	2.58383	eukaryotic translation initiation factor 2 alpha kinase 2	0	0	0	0
SMARCE1	361	1.18663e-07	4.00003e-06	2.5819	SWI/SNF related, matrix associated, actin dependent regulator of chromatin, subfamily e, member 1	0	0	0	0
ATP6V1E1	362	1.19395e-07	4.00524e-06	2.5814	ATPase H+ transporting V1 subunit E1	0	0	0	0
RBBP4	363	1.19476e-07	4.00524e-06	2.58135	RB binding protein 4, chromatin remodeling factor	0	0	0	0
PLEKHF2	364	1.20607e-07	4.03205e-06	2.58058	pleckstrin homology and FYVE domain containing 2	0	0	0	0
RIPK1	365	1.21477e-07	4.05e-06	2.58	receptor interacting serine/threonine kinase 1	0	0	0	0
YWHAG	366	1.22897e-07	4.08362e-06	2.57906	tyrosine 3-monooxygenase/tryptophan 5-monooxygenase activation protein gamma	0	0	0	0
MRPL53	367	1.23156e-07	4.08362e-06	2.57889	mitochondrial ribosomal protein L53	0	0	0	0
HSPA1B	368	1.25894e-07	4.16307e-06	2.57711	heat shock protein family A (Hsp70) member 1B	0	0	0	0
SAR1A	369	1.26806e-07	4.18184e-06	2.57652	secretion associated Ras related GTPase 1A	0	0	0	0
NOTCH2NL	370	1.27401e-07	4.19012e-06	2.57614	notch 2 N-terminal like	0	0	0	0
ATF7IP	371	1.29032e-07	4.23231e-06	2.57511	activating transcription factor 7 interacting protein	0	0	0	0
SH2D4A	372	1.32839e-07	4.34549e-06	2.57275	SH2 domain containing 4A	0	0	0	0
EIF3C	373	1.35185e-07	4.41035e-06	2.57132	eukaryotic translation initiation factor 3 subunit C	0	0	0	0
KIF18A	374	1.365e-07	4.44137e-06	2.57054	kinesin family member 18A	0	0	0	0
TUBA1C	375	1.41712e-07	4.59865e-06	2.56749	tubulin alpha 1c	0	0	0	0
STAU1	376	1.50944e-07	4.87785e-06	2.56235	staufen double-stranded RNA binding protein 1	0	0	0	0
NR3C1	377	1.51117e-07	4.87785e-06	2.56225	nuclear receptor subfamily 3 group C member 1	0	0	0	0
TCTN1	378	1.53527e-07	4.9425e-06	2.56096	tectonic family member 1	0	0	0	0
CAND2	379	1.56848e-07	5.03612e-06	2.55921	cullin associated and neddylation dissociated 2 (putative)	0	0	0	0
RALA	380	1.57478e-07	5.04301e-06	2.55889	RAS like proto-oncogene A	0	0	0	0
CSNK2A1	381	1.63397e-07	5.21885e-06	2.55587	casein kinase 2 alpha 1	0	0	0	0
ABL1	382	1.67231e-07	5.32732e-06	2.55397	ABL proto-oncogene 1, non-receptor tyrosine kinase	0	0	0	0
ARIH2	383	1.67804e-07	5.3316e-06	2.55369	ariadne RBR E3 ubiquitin protein ligase 2	0	0	0	0
HNRNPA1	384	1.72106e-07	5.45405e-06	2.55162	heterogeneous nuclear ribonucleoprotein A1	0	0	0	0
BAG6	385	1.76918e-07	5.59199e-06	2.54936	BCL2 associated athanogene 6	0	0	0	0
CEP76	386	1.81854e-07	5.73312e-06	2.5471	centrosomal protein 76	0	0	0	0
ZBTB16	387	1.83363e-07	5.76574e-06	2.54643	zinc finger and BTB domain containing 16	0	0	0	0
EHMT2	388	1.83962e-07	5.76968e-06	2.54616	euchromatic histone lysine methyltransferase 2	0	0	0	0
ATP2A2	389	1.92006e-07	5.99262e-06	2.54264	ATPase sarcoplasmic/endoplasmic reticulum Ca2+ transporting 2	0	0	0	0
HSPA5	390	1.92055e-07	5.99262e-06	2.54262	heat shock protein family A (Hsp70) member 5	0	0	0	0
UBE2D1	391	1.95639e-07	6.08883e-06	2.5411	ubiquitin conjugating enzyme E2 D1	0	0	0	0
KIF11	392	2.01054e-07	6.24138e-06	2.53886	kinesin family member 11	0	0	0	0
DSN1	393	2.06757e-07	6.40209e-06	2.53655	DSN1 homolog, MIS12 kinetochore complex component	0	0	0	0
PML	394	2.0756e-07	6.41065e-06	2.53623	promyelocytic leukemia	0	0	0	0
SCNM1	395	2.17717e-07	6.70734e-06	2.53229	sodium channel modifier 1	0	0	0	0
KRTAP10-9	396	2.18479e-07	6.71382e-06	2.532	keratin associated protein 10-9	0	0	0	0
MAD2L1BP	397	2.21087e-07	6.77686e-06	2.53102	MAD2L1 binding protein	0	0	0	0
APC	398	2.33565e-07	7.14135e-06	2.52649	APC, WNT signaling pathway regulator	0	0	0	0
KIF21A	399	2.34645e-07	7.15436e-06	2.5261	kinesin family member 21A	0	0	0	0
ADAMTSL4	400	2.35167e-07	7.15436e-06	2.52592	ADAMTS like 4	0	0	0	0
AP1B1	401	2.39797e-07	7.27702e-06	2.52431	adaptor related protein complex 1 beta 1 subunit	0	0	0	0
CNTRL	402	2.4064e-07	7.28444e-06	2.52402	centriolin	0	0	0	0
TFG	403	2.44795e-07	7.39183e-06	2.5226	TRK-fused gene	0	0	0	0
PSMA3	404	2.60678e-07	7.85197e-06	2.51738	proteasome subunit alpha 3	0	0	0	0
BIRC3	405	2.63336e-07	7.91244e-06	2.51654	baculoviral IAP repeat containing 3	0	0	0	0
ZBTB22	406	2.68228e-07	8.03015e-06	2.51501	zinc finger and BTB domain containing 22	0	0	0	0
PSME3	407	2.68574e-07	8.03015e-06	2.5149	proteasome activator subunit 3	0	0	0	0
AP2B1	408	2.73573e-07	8.15959e-06	2.51337	adaptor related protein complex 2 beta 1 subunit	0	0	0	0
UNC119	409	2.81477e-07	8.3748e-06	2.511	unc-119 lipid binding chaperone	0	0	0	0
FGFR1OP	410	2.84529e-07	8.44497e-06	2.5101	FGFR1 oncogene partner	0	0	0	0
PRKD2	411	2.9519e-07	8.74007e-06	2.50704	protein kinase D2	0	0	0	0
OGT	412	2.9598e-07	8.74219e-06	2.50682	O-linked N-acetylglucosamine (GlcNAc) transferase	0	0	0	0
TRAF6	413	2.97928e-07	8.77701e-06	2.50627	TNF receptor associated factor 6	0	0	0	0
TXLNB	414	2.98602e-07	8.77701e-06	2.50608	taxilin beta	0	0	0	0
RNASEH2B	415	3.1006e-07	9.09187e-06	2.50294	ribonuclease H2 subunit B	0	0	0	0
WASL	416	3.11723e-07	9.11864e-06	2.50249	Wiskott-Aldrich syndrome like	0	0	0	0
CDK1	417	3.13561e-07	9.15042e-06	2.502	cyclin dependent kinase 1	0	0	0	0
EIF3D	418	3.32892e-07	9.69129e-06	2.497	eukaryotic translation initiation factor 3 subunit D	0	0	0	0
CEP126	419	3.3894e-07	9.84383e-06	2.49549	centrosomal protein 126	0	0	0	0
HIF1A	420	3.4658e-07	1.00417e-05	2.49362	hypoxia inducible factor 1 alpha subunit	0	0	0	0
AFP	421	3.57279e-07	1.03271e-05	2.49107	alpha fetoprotein	0	0	0	0
SGSM2	422	3.62221e-07	1.04282e-05	2.48992	small G protein signaling modulator 2	0	0	0	0
PYGM	423	3.62489e-07	1.04282e-05	2.48986	glycogen phosphorylase, muscle associated	0	0	0	0
YWHAB	424	3.6571e-07	1.04961e-05	2.48912	tyrosine 3-monooxygenase/tryptophan 5-monooxygenase activation protein beta	0	0	0	0
DDAH2	425	3.71778e-07	1.06451e-05	2.48773	dimethylarginine dimethylaminohydrolase 2	0	0	0	0
GTSE1	426	3.80555e-07	1.08708e-05	2.48577	G2 and S-phase expressed 1	0	0	0	0
KRTAP10-8	427	3.85e-07	1.09721e-05	2.4848	keratin associated protein 10-8	0	0	0	0
NEDD1	428	3.88415e-07	1.10435e-05	2.48405	neural precursor cell expressed, developmentally down-regulated 1	0	0	0	0
C14orf105	429	3.95141e-07	1.12085e-05	2.48261	chromosome 14 open reading frame 105	0	0	0	0
BLM	430	4.13444e-07	1.17005e-05	2.47879	Bloom syndrome RecQ like helicase	0	0	0	0
HADHB	431	4.24691e-07	1.19909e-05	2.47653	hydroxyacyl-CoA dehydrogenase/3-ketoacyl-CoA thiolase/enoyl-CoA hydratase (trifunctional protein), beta subunit	0	0	0	0
FOXL1	432	4.29464e-07	1.20976e-05	2.47558	forkhead box L1	0	0	0	0
YME1L1	433	4.3147e-07	1.2126e-05	2.47519	YME1 like 1 ATPase	0	0	0	0
NMI	434	4.50476e-07	1.2631e-05	2.47155	N-myc and STAT interactor	0	0	0	0
DVL2	435	4.58129e-07	1.2816e-05	2.47012	dishevelled segment polarity protein 2	0	0	0	0
SDCBP	436	4.60663e-07	1.28574e-05	2.46966	syndecan binding protein	0	0	0	0
ZNF581	437	4.73084e-07	1.31738e-05	2.4674	zinc finger protein 581	0	0	0	0
UBR5	438	4.77044e-07	1.32538e-05	2.4667	ubiquitin protein ligase E3 component n-recognin 5	0	0	0	0
INCA1	439	4.80198e-07	1.3311e-05	2.46614	inhibitor of CDK, cyclin A1 interacting protein 1	0	0	0	0
WDYHV1	440	4.89069e-07	1.35261e-05	2.46459	WDYHV motif containing 1	0	0	0	0
CEP162	441	5.00813e-07	1.38195e-05	2.46257	centrosomal protein 162	0	0	0	0
ZDHHC17	442	5.13215e-07	1.41297e-05	2.4605	zinc finger DHHC-type containing 17	0	0	0	0
KIF7	443	5.22677e-07	1.43492e-05	2.45894	kinesin family member 7	0	0	0	0
RAB2A	444	5.23546e-07	1.43492e-05	2.4588	RAB2A, member RAS oncogene family	0	0	0	0
WDR76	445	5.27676e-07	1.44299e-05	2.45814	WD repeat domain 76	0	0	0	0
TBC1D17	446	5.35371e-07	1.46074e-05	2.4569	TBC1 domain family member 17	0	0	0	0
ZMAT2	447	5.36571e-07	1.46074e-05	2.45671	zinc finger matrin-type 2	0	0	0	0
HSPA4	448	5.46509e-07	1.48448e-05	2.45515	heat shock protein family A (Hsp70) member 4	0	0	0	0
CCNK	449	5.58551e-07	1.51381e-05	2.4533	cyclin K	0	0	0	0
KAT8	450	5.64195e-07	1.52571e-05	2.45244	lysine acetyltransferase 8	0	0	0	0
CHD4	451	5.71724e-07	1.54264e-05	2.45131	chromodomain helicase DNA binding protein 4	0	0	0	0
CEP290	452	6.03812e-07	1.62473e-05	2.44665	centrosomal protein 290	0	0	0	0
TRAPPC6A	453	6.04818e-07	1.62473e-05	2.44651	trafficking protein particle complex 6A	0	0	0	0
CASP8	454	6.34856e-07	1.70167e-05	2.44236	caspase 8	0	0	0	0
AR	455	6.69283e-07	1.79e-05	2.43784	androgen receptor	0	0	0	0
FKBP6	456	6.86289e-07	1.83146e-05	2.43569	FK506 binding protein 6	0	0	0	0
LASP1	457	6.9429e-07	1.84875e-05	2.43469	LIM and SH3 protein 1	0	0	0	0
ARPIN	458	7.11845e-07	1.89136e-05	2.43255	actin related protein 2/3 complex inhibitor	0	0	0	0
CDKN2AIP	459	7.24539e-07	1.9209e-05	2.43103	CDKN2A interacting protein	0	0	0	0
STUB1	460	7.2642e-07	1.9217e-05	2.4308	STIP1 homology and U-box containing protein 1	0	0	0	0
SH3RF2	461	7.63335e-07	2.01497e-05	2.42654	SH3 domain containing ring finger 2	0	0	0	0
PINX1	462	7.73511e-07	2.03741e-05	2.4254	PIN2/TERF1 interacting, telomerase inhibitor 1	0	0	0	0
TLR9	463	7.84255e-07	2.06125e-05	2.42421	toll like receptor 9	0	0	0	0
USO1	464	8.05247e-07	2.11187e-05	2.42193	USO1 vesicle transport factor	0	0	0	0
ZFC3H1	465	8.14471e-07	2.12746e-05	2.42095	zinc finger C3H1-type containing	0	0	0	0
KRTAP5-9	466	8.14691e-07	2.12746e-05	2.42092	keratin associated protein 5-9	0	0	0	0
TJP2	467	8.26841e-07	2.15457e-05	2.41965	tight junction protein 2	0	0	0	0
RAPGEF2	468	8.3053e-07	2.15955e-05	2.41926	Rap guanine nucleotide exchange factor 2	0	0	0	0
ACP1	469	8.38617e-07	2.17593e-05	2.41842	acid phosphatase 1, soluble	0	0	0	0
A2M	470	8.4881e-07	2.19769e-05	2.41738	alpha-2-macroglobulin	0	0	0	0
ACD	471	8.96589e-07	2.31647e-05	2.41264	ACD, shelterin complex subunit and telomerase recruitment factor	0	0	0	0
KRTAP4-2	472	9.03401e-07	2.32913e-05	2.41198	keratin associated protein 4-2	0	0	0	0
MRPL28	473	9.12042e-07	2.34644e-05	2.41116	mitochondrial ribosomal protein L28	0	0	0	0
TUBA1A	474	9.17184e-07	2.35469e-05	2.41067	tubulin alpha 1a	0	0	0	0
INPP5K	475	9.19355e-07	2.35529e-05	2.41047	inositol polyphosphate-5-phosphatase K	0	0	0	0
FAM9B	476	9.28227e-07	2.37302e-05	2.40963	family with sequence similarity 9 member B	0	0	0	0
DDIT3	477	9.50556e-07	2.42501e-05	2.40757	DNA damage inducible transcript 3	0	0	0	0
TADA2A	478	9.62681e-07	2.45081e-05	2.40647	transcriptional adaptor 2A	0	0	0	0
ZBTB8A	479	9.77649e-07	2.48372e-05	2.40513	zinc finger and BTB domain containing 8A	0	0	0	0
DRAP1	480	9.85026e-07	2.49725e-05	2.40448	DR1 associated protein 1	0	0	0	0
HNRNPA2B1	481	1.01209e-06	2.56053e-05	2.40212	heterogeneous nuclear ribonucleoprotein A2/B1	0	0	0	0
PCNA	482	1.01566e-06	2.56422e-05	2.40181	proliferating cell nuclear antigen	0	0	0	0
CCT2	483	1.01994e-06	2.56971e-05	2.40145	chaperonin containing TCP1 subunit 2	0	0	0	0
SPC25	484	1.0284e-06	2.58052e-05	2.40073	SPC25, NDC80 kinetochore complex component	0	0	0	0
SUPT5H	485	1.02966e-06	2.58052e-05	2.40062	SPT5 homolog, DSIF elongation factor subunit	0	0	0	0
ILK	486	1.03223e-06	2.58052e-05	2.4004	integrin linked kinase	0	0	0	0
DCX	487	1.03272e-06	2.58052e-05	2.40036	doublecortin	0	0	0	0
SET	488	1.05928e-06	2.64148e-05	2.39815	SET nuclear proto-oncogene	0	0	0	0
FBL	489	1.07522e-06	2.67575e-05	2.39685	fibrillarin	0	0	0	0
EVC2	490	1.08598e-06	2.697e-05	2.39598	EvC ciliary complex subunit 2	0	0	0	0
RCOR1	491	1.09645e-06	2.71744e-05	2.39514	REST corepressor 1	1	0	0	3
ZNF564	492	1.14974e-06	2.84374e-05	2.391	zinc finger protein 564	0	0	0	0
OTUD5	493	1.16086e-06	2.86542e-05	2.39016	OTU deubiquitinase 5	0	0	0	0
MAP3K7	494	1.19213e-06	2.93665e-05	2.38783	mitogen-activated protein kinase kinase kinase 7	0	0	0	0
TBX3	495	1.20544e-06	2.96344e-05	2.38686	T-box 3	1	0	0	4
CLTC	496	1.22488e-06	3.00516e-05	2.38546	clathrin heavy chain	0	0	0	0
TNFRSF14	497	1.22811e-06	3.00701e-05	2.38523	TNF receptor superfamily member 14	0	0	0	0
NPM1	498	1.23338e-06	3.01386e-05	2.38485	nucleophosmin	0	0	0	0
CRK	499	1.25416e-06	3.0585e-05	2.38339	CRK proto-oncogene, adaptor protein	0	0	0	0
RUNDC3A	500	1.26793e-06	3.08589e-05	2.38243	RUN domain containing 3A	0	0	0	0
MAGEA11	501	1.27149e-06	3.08838e-05	2.38218	MAGE family member A11	0	0	0	0
PMF1	502	1.27786e-06	3.09765e-05	2.38174	polyamine modulated factor 1	0	0	0	0
MYH9	503	1.2956e-06	3.13442e-05	2.38053	myosin heavy chain 9	0	0	0	0
APPL2	504	1.29915e-06	3.13677e-05	2.38029	adaptor protein, phosphotyrosine interacting with PH domain and leucine zipper 2	0	0	0	0
TANK	505	1.3184e-06	3.17695e-05	2.379	TRAF family member associated NFKB activator	0	0	0	0
DCD	506	1.33383e-06	3.20214e-05	2.37798	dermcidin	0	0	0	0
HAP1	507	1.33669e-06	3.20214e-05	2.37779	huntingtin associated protein 1	0	0	0	0
TICAM1	508	1.3373e-06	3.20214e-05	2.37775	toll like receptor adaptor molecule 1	0	0	0	0
SYNCRIP	509	1.33938e-06	3.20214e-05	2.37761	synaptotagmin binding cytoplasmic RNA interacting protein	0	0	0	0
KPNA2	510	1.37846e-06	3.28911e-05	2.37509	karyopherin subunit alpha 2	0	0	0	0
YY1	511	1.39133e-06	3.31333e-05	2.37427	YY1 transcription factor	0	0	0	0
RAD51	512	1.47294e-06	3.49616e-05	2.36924	RAD51 recombinase	0	0	0	0
KAT2B	513	1.47385e-06	3.49616e-05	2.36919	lysine acetyltransferase 2B	0	0	0	0
RPGRIP1L	514	1.53527e-06	3.63476e-05	2.36558	RPGRIP1 like	0	0	0	0
CCAR2	515	1.56232e-06	3.69163e-05	2.36404	cell cycle and apoptosis regulator 2	0	0	0	0
CARD9	516	1.59134e-06	3.75291e-05	2.36241	caspase recruitment domain family member 9	0	0	0	0
LAMA1	517	1.62924e-06	3.83486e-05	2.36033	laminin subunit alpha 1	0	0	0	0
PSMD11	518	1.647e-06	3.86918e-05	2.35937	proteasome 26S subunit, non-ATPase 11	0	0	0	0
ERC1	519	1.67623e-06	3.93026e-05	2.35781	ELKS/RAB6-interacting/CAST family member 1	0	0	0	0
EXOC4	520	1.68546e-06	3.94431e-05	2.35732	exocyst complex component 4	0	0	0	0
LUZP4	521	1.70539e-06	3.97593e-05	2.35628	leucine zipper protein 4	0	0	0	0
PSMA4	522	1.70551e-06	3.97593e-05	2.35628	proteasome subunit alpha 4	0	0	0	0
BLZF1	523	1.77468e-06	4.12927e-05	2.35275	basic leucine zipper nuclear factor 1	0	0	0	0
RPS27A	524	1.79564e-06	4.17007e-05	2.3517	ribosomal protein S27a	0	0	0	0
GIT1	525	1.81508e-06	4.20719e-05	2.35075	GIT ArfGAP 1	0	0	0	0
SRPK3	526	1.8238e-06	4.21936e-05	2.35032	SRSF protein kinase 3	0	0	0	0
TOR1AIP1	527	1.86066e-06	4.29648e-05	2.34854	torsin 1A interacting protein 1	0	0	0	0
DNAJC11	528	1.8707e-06	4.31147e-05	2.34806	DnaJ heat shock protein family (Hsp40) member C11	0	0	0	0
TEAD3	529	1.87947e-06	4.3235e-05	2.34764	TEA domain transcription factor 3	0	0	0	0
LENG1	530	1.91529e-06	4.39758e-05	2.34596	leukocyte receptor cluster member 1	0	0	0	0
NSL1	531	1.94118e-06	4.44862e-05	2.34477	NSL1, MIS12 kinetochore complex component	0	0	0	0
TDP2	532	1.95345e-06	4.462e-05	2.3442	tyrosyl-DNA phosphodiesterase 2	0	0	0	0
EXOSC8	533	1.95435e-06	4.462e-05	2.34416	exosome component 8	0	0	0	0
MAGEA6	534	1.97534e-06	4.50149e-05	2.34321	MAGE family member A6	0	0	0	0
RB1	535	1.98159e-06	4.50729e-05	2.34293	RB transcriptional corepressor 1	0	0	0	0
AURKA	536	2.03118e-06	4.61146e-05	2.34072	aurora kinase A	0	0	0	0
CWF19L2	537	2.04888e-06	4.64299e-05	2.33995	CWF19 like 2, cell cycle control (S. pombe)	0	0	0	0
C19orf66	538	2.13914e-06	4.83852e-05	2.33609	chromosome 19 open reading frame 66	0	0	0	0
LMO3	539	2.18278e-06	4.92807e-05	2.33429	LIM domain only 3	0	0	0	0
CEBPZ	540	2.20143e-06	4.96096e-05	2.33352	CCAAT/enhancer binding protein zeta	0	0	0	0
HSP90AA1	541	2.26667e-06	5.09074e-05	2.33091	heat shock protein 90 alpha family class A member 1	0	0	0	0
KRT20	542	2.26739e-06	5.09074e-05	2.33088	keratin 20	0	0	0	0
TSN	543	2.27277e-06	5.09343e-05	2.33067	translin	0	0	0	0
ACTG1	544	2.35478e-06	5.26752e-05	2.32748	actin gamma 1	0	0	0	0
JADE1	545	2.37045e-06	5.29285e-05	2.32689	jade family PHD finger 1	0	0	0	0
METTL17	546	2.39544e-06	5.33885e-05	2.32595	methyltransferase like 17	0	0	0	0
MAVS	547	2.44485e-06	5.439e-05	2.32411	mitochondrial antiviral signaling protein	0	0	0	0
DNAAF5	548	2.48264e-06	5.51084e-05	2.32273	dynein axonemal assembly factor 5	0	0	0	0
PIAS4	549	2.4862e-06	5.51084e-05	2.3226	protein inhibitor of activated STAT 4	0	0	0	0
ZBTB38	550	2.52511e-06	5.58692e-05	2.3212	zinc finger and BTB domain containing 38	0	0	0	0
HUWE1	551	2.55147e-06	5.63499e-05	2.32027	HECT, UBA and WWE domain containing 1, E3 ubiquitin protein ligase	0	0	0	0
RAD23A	552	2.59369e-06	5.71787e-05	2.31879	RAD23 homolog A, nucleotide excision repair protein	0	0	0	0
ZBTB14	553	2.61906e-06	5.76336e-05	2.31791	zinc finger and BTB domain containing 14	0	0	0	0
TMEM63B	554	2.62554e-06	5.76719e-05	2.31769	transmembrane protein 63B	0	0	0	0
PFDN2	555	2.63422e-06	5.77406e-05	2.31739	prefoldin subunit 2	0	0	0	0
C19orf44	556	2.63816e-06	5.77406e-05	2.31726	chromosome 19 open reading frame 44	0	0	0	0
SPC24	557	2.66017e-06	5.80628e-05	2.31651	SPC24, NDC80 kinetochore complex component	0	0	0	0
LRPPRC	558	2.66712e-06	5.80628e-05	2.31627	leucine rich pentatricopeptide repeat containing	0	0	0	0
RTP5	559	2.6672e-06	5.80628e-05	2.31627	receptor transporter protein 5 (putative)	0	0	0	0
KANSL3	560	2.72529e-06	5.92215e-05	2.31433	KAT8 regulatory NSL complex subunit 3	0	0	0	0
MEOX2	561	2.74058e-06	5.94476e-05	2.31382	mesenchyme homeobox 2	0	0	0	0
POLG2	562	2.8082e-06	6.08061e-05	2.31162	DNA polymerase gamma 2, accessory subunit	0	0	0	0
DAZAP2	563	2.84664e-06	6.15288e-05	2.31039	DAZ associated protein 2	0	0	0	0
UBA52	564	2.86302e-06	6.17731e-05	2.30987	ubiquitin A-52 residue ribosomal protein fusion product 1	0	0	0	0
CDC42	565	2.90474e-06	6.25624e-05	2.30856	cell division cycle 42	0	0	0	0
CCHCR1	566	2.91376e-06	6.26459e-05	2.30828	coiled-coil alpha-helical rod protein 1	0	0	0	0
KANSL1	567	2.9355e-06	6.2906e-05	2.3076	KAT8 regulatory NSL complex subunit 1	0	0	0	0
PA2G4	568	2.9362e-06	6.2906e-05	2.30758	proliferation-associated 2G4	0	0	0	0
EMD	569	2.94594e-06	6.30038e-05	2.30728	emerin	0	0	0	0
NKRF	570	2.98728e-06	6.37757e-05	2.30602	NFKB repressing factor	0	0	0	0
MCM6	571	3.0347e-06	6.46746e-05	2.30459	minichromosome maintenance complex component 6	0	0	0	0
MAPRE1	572	3.05461e-06	6.49852e-05	2.304	microtubule associated protein RP/EB family member 1	0	0	0	0
LRRK2	573	3.08102e-06	6.54326e-05	2.30322	leucine rich repeat kinase 2	0	0	0	0
PSMA6	574	3.20396e-06	6.79251e-05	2.29967	proteasome subunit alpha 6	0	0	0	0
SP100	575	3.2114e-06	6.79645e-05	2.29945	SP100 nuclear antigen	0	0	0	0
IPO5	576	3.36618e-06	7.09972e-05	2.29517	importin 5	0	0	0	0
SMC1A	577	3.36637e-06	7.09972e-05	2.29517	structural maintenance of chromosomes 1A	0	0	0	0
AP3B1	578	3.39951e-06	7.15721e-05	2.29427	adaptor related protein complex 3 beta 1 subunit	0	0	0	0
FAM208B	579	3.43887e-06	7.22757e-05	2.29323	family with sequence similarity 208 member B	0	0	0	0
AIMP2	580	3.46105e-06	7.26165e-05	2.29264	aminoacyl tRNA synthetase complex interacting multifunctional protein 2	0	0	0	0
KBTBD7	581	3.51263e-06	7.35717e-05	2.29129	kelch repeat and BTB domain containing 7	0	0	0	0
SQSTM1	582	3.52553e-06	7.37151e-05	2.29096	sequestosome 1	0	0	0	0
CDC20	583	3.54792e-06	7.4056e-05	2.29038	cell division cycle 20	0	0	0	0
LNX1	584	3.56803e-06	7.43482e-05	2.28986	ligand of numb-protein X 1	0	0	0	0
SYCE1	585	3.6336e-06	7.55852e-05	2.2882	synaptonemal complex central element protein 1	0	0	0	0
TFCP2	586	3.78171e-06	7.85318e-05	2.28455	transcription factor CP2	0	0	0	0
FAM124B	587	3.93924e-06	8.16637e-05	2.28081	family with sequence similarity 124 member B	0	0	0	0
RPL11	588	3.97252e-06	8.22136e-05	2.28004	ribosomal protein L11	0	0	0	0
SLC25A12	589	4.01098e-06	8.28686e-05	2.27916	solute carrier family 25 member 12	0	0	0	0
POLR2G	590	4.03172e-06	8.31559e-05	2.27868	RNA polymerase II subunit G	0	0	0	0
ZC2HC1C	591	4.07269e-06	8.38589e-05	2.27776	zinc finger C2HC-type containing 1C	0	0	0	0
XPO1	592	4.11921e-06	8.46733e-05	2.27671	exportin 1	0	0	0	0
CD40	593	4.14111e-06	8.498e-05	2.27623	CD40 molecule	0	0	0	0
TCHP	594	4.16228e-06	8.52708e-05	2.27576	trichoplein keratin filament binding	0	0	0	0
HGS	595	4.17209e-06	8.53281e-05	2.27554	hepatocyte growth factor-regulated tyrosine kinase substrate	0	0	0	0
CEP89	596	4.28195e-06	8.734e-05	2.27315	centrosomal protein 89	0	0	0	0
SPATC1L	597	4.28583e-06	8.734e-05	2.27307	spermatogenesis and centriole associated 1 like	0	0	0	0
CENPO	598	4.292e-06	8.734e-05	2.27294	centromere protein O	0	0	0	0
ABI2	599	4.40379e-06	8.94652e-05	2.27057	abl interactor 2	0	0	0	0
SP1	600	4.42001e-06	8.9611e-05	2.27023	Sp1 transcription factor	0	0	0	0
CDK5RAP2	601	4.42569e-06	8.9611e-05	2.27011	CDK5 regulatory subunit associated protein 2	0	0	0	0
SEH1L	602	4.44973e-06	8.99481e-05	2.26962	SEH1 like nucleoporin	0	0	0	0
TMSB10	603	4.48472e-06	9.04408e-05	2.26889	thymosin beta 10	0	0	0	0
CHD3	604	4.48897e-06	9.04408e-05	2.26881	chromodomain helicase DNA binding protein 3	0	0	0	0
ZNF689	605	4.57098e-06	9.19409e-05	2.26714	zinc finger protein 689	0	0	0	0
EIF4EBP1	606	4.5844e-06	9.20587e-05	2.26687	eukaryotic translation initiation factor 4E binding protein 1	0	0	0	0
DNAJA3	607	4.68464e-06	9.38007e-05	2.26487	DnaJ heat shock protein family (Hsp40) member A3	0	0	0	0
DSTN	608	4.68656e-06	9.38007e-05	2.26484	destrin, actin depolymerizing factor	2	1	0	1
CDCA5	609	4.75505e-06	9.49002e-05	2.2635	cell division cycle associated 5	0	0	0	0
GCC1	610	4.7571e-06	9.49002e-05	2.26346	GRIP and coiled-coil domain containing 1	0	0	0	0
TUBB2A	611	4.78787e-06	9.53578e-05	2.26286	tubulin beta 2A class IIa	0	0	0	0
TTC9C	612	4.84197e-06	9.62776e-05	2.26182	tetratricopeptide repeat domain 9C	0	0	0	0
USP25	613	4.85799e-06	9.64386e-05	2.26152	ubiquitin specific peptidase 25	0	0	0	0
CEBPE	614	4.89229e-06	9.69614e-05	2.26087	CCAAT/enhancer binding protein epsilon	0	0	0	0
ZNF417	615	4.92582e-06	9.74672e-05	2.26024	zinc finger protein 417	0	0	0	0
COIL	616	4.98074e-06	9.83938e-05	2.25921	coilin	0	0	0	0
GFAP	617	5.08732e-06	0.000100337	2.25725	glial fibrillary acidic protein	0	0	0	0
DDX52	618	5.10426e-06	0.000100508	2.25694	DExD-box helicase 52	0	0	0	0
AMOTL2	619	5.1684e-06	0.000101606	2.25579	angiomotin like 2	0	0	0	0
CHIC2	620	5.19673e-06	0.000101998	2.25528	cysteine rich hydrophobic domain 2	0	0	0	0
EXOC5	621	5.27152e-06	0.0001033	2.25395	exocyst complex component 5	0	0	0	0
CCT7	622	5.34903e-06	0.00010465	2.2526	chaperonin containing TCP1 subunit 7	0	0	0	0
SUV39H1	623	5.36977e-06	0.000104887	2.25224	suppressor of variegation 3-9 homolog 1	0	0	0	0
SUMO1	624	5.5296e-06	0.000107836	2.24952	small ubiquitin-like modifier 1	0	0	0	0
CARHSP1	625	5.56079e-06	0.000108271	2.249	calcium regulated heat stable protein 1	0	0	0	0
KXD1	626	5.68199e-06	0.000110362	2.24699	KxDL motif containing 1	0	0	0	0
KIAA0408	627	5.69714e-06	0.000110362	2.24674	KIAA0408	0	0	0	0
LYAR	628	5.69779e-06	0.000110362	2.24673	Ly1 antibody reactive	0	0	0	0
LCA5	629	5.70447e-06	0.000110362	2.24662	LCA5, lebercilin	0	0	0	0
CAV1	630	5.83262e-06	0.000112662	2.24456	caveolin 1	0	0	0	0
CCDC102B	631	5.84345e-06	0.000112692	2.24438	coiled-coil domain containing 102B	0	0	0	0
BRCA1	632	5.86217e-06	0.000112875	2.24409	BRCA1, DNA repair associated	0	0	0	0
BRD4	633	5.90889e-06	0.000113594	2.24335	bromodomain containing 4	0	0	0	0
PSMC3	634	5.94637e-06	0.000114135	2.24276	proteasome 26S subunit, ATPase 3	0	0	0	0
SLX1A	635	6.01733e-06	0.000115029	2.24165	SLX1 homolog A, structure-specific endonuclease subunit	0	0	0	0
SLX1B	635	6.01733e-06	0.000115029	2.24165	SLX1 homolog B, structure-specific endonuclease subunit	0	0	0	0
HADHA	637	6.02133e-06	0.000115029	2.24159	hydroxyacyl-CoA dehydrogenase/3-ketoacyl-CoA thiolase/enoyl-CoA hydratase (trifunctional protein), alpha subunit	0	0	0	0
NUMB	638	6.08384e-06	0.000116041	2.24063	NUMB, endocytic adaptor protein	0	0	0	0
USHBP1	639	6.17102e-06	0.00011737	2.2393	USH1 protein network component harmonin binding protein 1	0	0	0	0
L3MBTL3	640	6.1752e-06	0.00011737	2.23923	l(3)mbt-like 3 (Drosophila)	0	0	0	0
ZFP28	641	6.18242e-06	0.00011737	2.23913	ZFP28 zinc finger protein	0	0	0	0
MCM2	642	6.26114e-06	0.000118679	2.23794	minichromosome maintenance complex component 2	0	0	0	0
RAB8A	643	6.60002e-06	0.000124908	2.23302	RAB8A, member RAS oncogene family	0	0	0	0
TCF3	644	6.66053e-06	0.000125857	2.23216	transcription factor 3	0	0	0	0
KIF21B	645	6.69848e-06	0.000126378	2.23163	kinesin family member 21B	0	0	0	0
EEF1G	646	6.86493e-06	0.000129318	2.22933	eukaryotic translation elongation factor 1 gamma	0	0	0	0
GNL3L	647	6.96181e-06	0.00013094	2.22802	G protein nucleolar 3 like	0	0	0	0
SPRED1	648	7.00186e-06	0.00013149	2.22748	sprouty related EVH1 domain containing 1	0	0	0	0
ERBB3	649	7.16104e-06	0.000134272	2.22537	erb-b2 receptor tyrosine kinase 3	0	0	0	0
TPTE	650	7.36009e-06	0.000137792	2.22279	transmembrane phosphatase with tensin homology	0	0	0	0
MAPK8	651	7.37142e-06	0.000137792	2.22265	mitogen-activated protein kinase 8	0	0	0	0
ALPL	652	7.40256e-06	0.000138162	2.22225	alkaline phosphatase, liver/bone/kidney	0	0	0	0
AURKB	653	7.45503e-06	0.000138928	2.22158	aurora kinase B	0	0	0	0
RASSF10	654	7.52153e-06	0.000139953	2.22075	Ras association domain family member 10	0	0	0	0
DIABLO	655	7.54022e-06	0.000140087	2.22052	diablo IAP-binding mitochondrial protein	0	0	0	0
PSME1	656	7.59539e-06	0.000140897	2.21983	proteasome activator subunit 1	0	0	0	0
BAG2	657	7.83088e-06	0.000145044	2.21695	BCL2 associated athanogene 2	0	0	0	0
RASSF1	658	7.88753e-06	0.000145871	2.21627	Ras association domain family member 1	0	0	0	0
KIF2A	659	7.95252e-06	0.00014685	2.2155	kinesin family member 2A	0	0	0	0
STAMBP	660	8.00537e-06	0.000147602	2.21487	STAM binding protein	0	0	0	0
YEATS4	661	8.23315e-06	0.000151572	2.21222	YEATS domain containing 4	0	0	0	0
ZFYVE26	662	8.36203e-06	0.000153712	2.21076	zinc finger FYVE-type containing 26	0	0	0	0
DISC1	663	8.38035e-06	0.000153817	2.21055	disrupted in schizophrenia 1	0	0	0	0
TAF1	664	8.56103e-06	0.000156896	2.20853	TATA-box binding protein associated factor 1	0	0	0	0
CEP72	665	8.5899e-06	0.000157189	2.20821	centrosomal protein 72	0	0	0	0
GNMT	666	8.64423e-06	0.000157945	2.20762	glycine N-methyltransferase	0	0	0	0
ZNF318	667	8.7021e-06	0.000158764	2.20698	zinc finger protein 318	0	0	0	0
EFHC2	668	8.81381e-06	0.000160562	2.20578	EF-hand domain containing 2	0	0	0	0
CKB	669	9.04136e-06	0.000164461	2.20336	creatine kinase B	0	0	0	0
BRCA2	670	9.12202e-06	0.000165611	2.20252	BRCA2, DNA repair associated	0	0	0	0
CEP170	671	9.13181e-06	0.000165611	2.20241	centrosomal protein 170	0	0	0	0
PTN	672	9.27339e-06	0.000167928	2.20095	pleiotrophin	0	0	0	0
TMEM173	673	9.50847e-06	0.00017193	2.19858	transmembrane protein 173	0	0	0	0
NPAT	674	9.56411e-06	0.000172679	2.19802	nuclear protein, coactivator of histone transcription	0	0	0	0
GYS1	675	9.62289e-06	0.000173483	2.19744	glycogen synthase 1	0	0	0	0
H3F3A	676	9.65196e-06	0.000173493	2.19715	H3 histone family member 3A	0	0	0	0
H3F3B	676	9.65196e-06	0.000173493	2.19715	H3 histone family member 3B	0	0	0	0
ZNF746	678	9.78787e-06	0.000175676	2.19582	zinc finger protein 746	0	0	0	0
CSNK1A1	679	1.00606e-05	0.000180306	2.1932	casein kinase 1 alpha 1	0	0	0	0
ARFGEF1	680	1.01219e-05	0.000181137	2.19262	ADP ribosylation factor guanine nucleotide exchange factor 1	0	0	0	0
NFKBIA	681	1.02125e-05	0.000182491	2.19177	NFKB inhibitor alpha	0	0	0	0
FOXN3	682	1.02386e-05	0.000182689	2.19153	forkhead box N3	0	0	0	0
KRT6B	683	1.02998e-05	0.000183512	2.19096	keratin 6B	0	0	0	0
PSMC2	684	1.04681e-05	0.000186237	2.18942	proteasome 26S subunit, ATPase 2	0	0	0	0
C14orf1	685	1.05706e-05	0.000187786	2.18849	chromosome 14 open reading frame 1	0	0	0	0
SNAP23	686	1.07198e-05	0.000190159	2.18715	synaptosome associated protein 23	0	0	0	0
RPS29	687	1.08164e-05	0.000191593	2.18629	ribosomal protein S29	0	0	0	0
ADAP1	688	1.08532e-05	0.000191966	2.18596	ArfGAP with dual PH domains 1	0	0	0	0
H2AFX	689	1.08979e-05	0.000192477	2.18557	H2A histone family member X	0	0	0	0
RUNX1T1	690	1.10038e-05	0.000194065	2.18465	RUNX1 translocation partner 1	0	0	0	0
TNFRSF1A	691	1.11545e-05	0.000196405	2.18334	TNF receptor superfamily member 1A	0	0	0	0
PRKCI	692	1.11687e-05	0.000196405	2.18322	protein kinase C iota	0	0	0	0
HSPH1	693	1.11975e-05	0.000196627	2.18298	heat shock protein family H (Hsp110) member 1	0	0	0	0
CAPZA2	694	1.14819e-05	0.00020133	2.18057	capping actin protein of muscle Z-line alpha subunit 2	0	0	0	0
BUB3	695	1.16071e-05	0.000203233	2.17953	BUB3, mitotic checkpoint protein	0	0	0	0
THAP7	696	1.16818e-05	0.000204247	2.17892	THAP domain containing 7	0	0	0	0
TUFT1	697	1.19232e-05	0.000208168	2.17696	tuftelin 1	0	0	0	0
SNCG	698	1.244e-05	0.000216881	2.17288	synuclein gamma	0	0	0	0
ENKD1	699	1.24882e-05	0.00021741	2.17251	enkurin domain containing 1	0	0	0	0
HDAC4	700	1.2962e-05	0.000225334	2.16892	histone deacetylase 4	0	0	0	0
MAGEA4	701	1.2985e-05	0.000225412	2.16875	MAGE family member A4	0	0	0	0
C8orf33	702	1.34915e-05	0.000233871	2.16506	chromosome 8 open reading frame 33	0	0	0	0
PPM1G	703	1.3666e-05	0.00023656	2.16382	protein phosphatase, Mg2+/Mn2+ dependent 1G	0	0	0	0
KCTD17	704	1.40211e-05	0.000242362	2.16134	potassium channel tetramerization domain containing 17	0	0	0	0
PRDM14	705	1.40509e-05	0.000242533	2.16113	PR/SET domain 14	0	0	0	0
CEP63	706	1.41319e-05	0.000243586	2.16058	centrosomal protein 63	0	0	0	0
ANXA5	707	1.41782e-05	0.000244038	2.16026	annexin A5	0	0	0	0
TNNT1	708	1.42314e-05	0.000244608	2.1599	troponin T1, slow skeletal type	0	0	0	0
APPL1	709	1.44357e-05	0.000247768	2.15852	adaptor protein, phosphotyrosine interacting with PH domain and leucine zipper 1	0	0	0	0
ZMYND11	710	1.45493e-05	0.000249366	2.15776	zinc finger MYND-type containing 11	0	0	0	0
CDC7	711	1.46103e-05	0.00025006	2.15735	cell division cycle 7	0	0	0	0
NEK9	712	1.47398e-05	0.000251923	2.1565	NIMA related kinase 9	0	0	0	0
UBE2U	713	1.49631e-05	0.000255379	2.15504	ubiquitin conjugating enzyme E2 U (putative)	0	0	0	0
ATXN10	714	1.5149e-05	0.00025819	2.15384	ataxin 10	0	0	0	0
IRAK1	715	1.52125e-05	0.000258852	2.15344	interleukin 1 receptor associated kinase 1	0	0	0	0
PIK3R3	716	1.52309e-05	0.000258852	2.15332	phosphoinositide-3-kinase regulatory subunit 3	0	0	0	0
ZBTB1	717	1.52516e-05	0.000258852	2.15319	zinc finger and BTB domain containing 1	0	0	0	0
VAPA	718	1.53598e-05	0.000260326	2.1525	VAMP associated protein A	0	0	0	0
KLC3	719	1.54014e-05	0.000260667	2.15224	kinesin light chain 3	0	0	0	0
TNFRSF1B	720	1.546e-05	0.000261296	2.15187	TNF receptor superfamily member 1B	0	0	0	0
DDX24	721	1.5502e-05	0.000261643	2.15161	DEAD-box helicase 24	0	0	0	0
XIAP	722	1.56377e-05	0.000263567	2.15076	X-linked inhibitor of apoptosis	0	0	0	0
USP47	723	1.56721e-05	0.00026378	2.15055	ubiquitin specific peptidase 47	0	0	0	0
ZNF490	724	1.59139e-05	0.000267309	2.14906	zinc finger protein 490	0	0	0	0
CC2D1B	725	1.59257e-05	0.000267309	2.14899	coiled-coil and C2 domain containing 1B	2	0	1	4
TOP1	726	1.60243e-05	0.000268594	2.14839	topoisomerase (DNA) I	0	0	0	0
XPO5	727	1.60538e-05	0.000268719	2.14821	exportin 5	0	0	0	0
UBE2N	728	1.61379e-05	0.000269552	2.1477	ubiquitin conjugating enzyme E2 N	0	0	0	0
FADD	729	1.61479e-05	0.000269552	2.14764	Fas associated via death domain	0	0	0	0
SFN	730	1.62877e-05	0.000271514	2.1468	stratifin	0	0	0	0
NFE4	731	1.63897e-05	0.000272749	2.14619	nuclear factor, erythroid 4	0	0	0	0
CNTROB	732	1.64128e-05	0.000272749	2.14605	centrobin, centriole duplication and spindle assembly protein	0	0	0	0
TP73	733	1.6429e-05	0.000272749	2.14596	tumor protein p73	0	0	0	0
VHL	734	1.65472e-05	0.000274336	2.14526	von Hippel-Lindau tumor suppressor	0	0	0	0
NEFL	735	1.66389e-05	0.000275482	2.14472	neurofilament light	0	0	0	0
USPL1	736	1.67869e-05	0.000277553	2.14386	ubiquitin specific peptidase like 1	0	0	0	0
CBX4	737	1.7121e-05	0.000282694	2.14194	chromobox 4	0	0	0	0
RPS2	738	1.72943e-05	0.000285169	2.14095	ribosomal protein S2	0	0	0	0
HNRNPK	739	1.76143e-05	0.000290051	2.13916	heterogeneous nuclear ribonucleoprotein K	0	0	0	0
IKBKE	740	1.77394e-05	0.000291682	2.13847	inhibitor of nuclear factor kappa B kinase subunit epsilon	0	0	0	0
RAD50	741	1.77612e-05	0.000291682	2.13835	RAD50 double strand break repair protein	0	0	0	0
UBQLN1	742	1.7999e-05	0.000294853	2.13705	ubiquilin 1	0	0	0	0
TUBB4A	743	1.80028e-05	0.000294853	2.13703	tubulin beta 4A class IVa	0	0	0	0
ODC1	744	1.80478e-05	0.000295192	2.13679	ornithine decarboxylase 1	0	0	0	0
AKT2	745	1.81446e-05	0.000296378	2.13626	AKT serine/threonine kinase 2	0	0	0	0
SFPQ	746	1.82115e-05	0.000296865	2.1359	splicing factor proline and glutamine rich	0	0	0	0
C1QBP	747	1.82232e-05	0.000296865	2.13584	complement C1q binding protein	0	0	0	0
STAG1	748	1.83902e-05	0.000299185	2.13495	stromal antigen 1	0	0	0	0
CHEK1	749	1.85334e-05	0.000301112	2.13419	checkpoint kinase 1	0	0	0	0
LDHA	750	1.87676e-05	0.000304511	2.13296	lactate dehydrogenase A	0	0	0	0
DDOST	751	1.92333e-05	0.000311651	2.13055	dolichyl-diphosphooligosaccharide--protein glycosyltransferase non-catalytic subunit	0	0	0	0
STRN	752	1.9285e-05	0.000312074	2.13029	striatin	0	0	0	0
ANXA7	753	1.95342e-05	0.000315686	2.12903	annexin A7	0	0	0	0
ZMAT3	754	2.00548e-05	0.00032367	2.12645	zinc finger matrin-type 3	0	0	0	0
KCTD5	755	2.04612e-05	0.000329791	2.12447	potassium channel tetramerization domain containing 5	0	0	0	0
GOLGA6L2	756	2.06014e-05	0.000331397	2.1238	golgin A6 family-like 2	0	0	0	0
BEX2	757	2.06153e-05	0.000331397	2.12373	brain expressed X-linked 2	0	0	0	0
MBIP	758	2.09091e-05	0.000335676	2.12234	MAP3K12 binding inhibitory protein 1	0	0	0	0
MCM5	759	2.09655e-05	0.000336139	2.12208	minichromosome maintenance complex component 5	0	0	0	0
TMEM67	760	2.10432e-05	0.00033694	2.12171	transmembrane protein 67	0	0	0	0
VBP1	761	2.11244e-05	0.000337796	2.12133	VHL binding protein 1	0	0	0	0
ITFG1	762	2.12026e-05	0.000338602	2.12097	integrin alpha FG-GAP repeat containing 1	0	0	0	0
RGS20	763	2.12758e-05	0.000339325	2.12063	regulator of G protein signaling 20	0	0	0	0
HNRNPD	764	2.16047e-05	0.00034412	2.11912	heterogeneous nuclear ribonucleoprotein D	0	0	0	0
NECAB2	765	2.18683e-05	0.000347863	2.11792	N-terminal EF-hand calcium binding protein 2	0	0	0	0
HMG20B	766	2.19699e-05	0.000349023	2.11746	high mobility group 20B	0	0	0	0
SPICE1	767	2.22882e-05	0.000353594	2.11604	spindle and centriole associated protein 1	0	0	0	0
NUP205	768	2.23157e-05	0.000353594	2.11592	nucleoporin 205	0	0	0	0
TNFRSF11A	769	2.25275e-05	0.000356485	2.11499	TNF receptor superfamily member 11a	0	0	0	0
HIST1H1C	770	2.29923e-05	0.000363368	2.11297	histone cluster 1 H1 family member c	0	0	0	0
PHF20	771	2.30702e-05	0.000364025	2.11263	PHD finger protein 20	0	0	0	0
TSG101	772	2.30937e-05	0.000364025	2.11253	tumor susceptibility 101	0	0	0	0
CPNE3	773	2.32396e-05	0.000365851	2.11191	copine 3	0	0	0	0
CDK8	774	2.32914e-05	0.000366193	2.11169	cyclin dependent kinase 8	0	0	0	0
MMGT1	775	2.35696e-05	0.000370088	2.11051	membrane magnesium transporter 1	0	0	0	0
TRADD	776	2.36317e-05	0.000370585	2.11025	TNFRSF1A associated via death domain	0	0	0	0
XRCC3	777	2.37065e-05	0.00037128	2.10994	X-ray repair cross complementing 3	0	0	0	0
PHB2	778	2.39034e-05	0.000373882	2.10912	prohibitin 2	0	0	0	0
UBE2A	779	2.40449e-05	0.000375613	2.10853	ubiquitin conjugating enzyme E2 A	0	0	0	0
RPS3	780	2.42129e-05	0.000377752	2.10784	ribosomal protein S3	0	0	0	0
RABL6	781	2.43402e-05	0.000379252	2.10732	RAB, member RAS oncogene family like 6	0	0	0	0
RPN1	782	2.45749e-05	0.00038242	2.10637	ribophorin I	0	0	0	0
TRMT2A	783	2.46641e-05	0.000383317	2.10601	tRNA methyltransferase 2 homolog A	0	0	0	0
MEAF6	784	2.47163e-05	0.000383639	2.1058	MYST/Esa1 associated factor 6	0	0	0	0
TFB1M	785	2.47923e-05	0.000384328	2.1055	transcription factor B1, mitochondrial	0	0	0	0
MMAB	786	2.49364e-05	0.00038607	2.10492	methylmalonic aciduria (cobalamin deficiency) cblB type	0	0	0	0
RBBP7	787	2.50345e-05	0.000387097	2.10453	RB binding protein 7, chromatin remodeling factor	0	0	0	0
CTR9	788	2.5104e-05	0.000387455	2.10426	CTR9 homolog, Paf1/RNA polymerase II complex component	0	0	0	0
HEXIM2	789	2.51213e-05	0.000387455	2.10419	hexamethylene bisacetamide inducible 2	0	0	0	0
HEYL	790	2.51562e-05	0.000387501	2.10405	hes related family bHLH transcription factor with YRPW motif-like	0	0	0	0
SNAP29	791	2.52961e-05	0.000389032	2.1035	synaptosome associated protein 29	0	0	0	0
MED4	792	2.53195e-05	0.000389032	2.10341	mediator complex subunit 4	0	0	0	0
TAOK1	793	2.5682e-05	0.000394103	2.102	TAO kinase 1	0	0	0	0
DOK2	794	2.59482e-05	0.000397688	2.10097	docking protein 2	0	0	0	0
MAD2L1	795	2.65243e-05	0.000406005	2.09878	mitotic arrest deficient 2 like 1	0	0	0	0
APP	796	2.67003e-05	0.000408186	2.09813	amyloid beta precursor protein	0	0	0	0
HNRNPC	797	2.67397e-05	0.000408275	2.09798	heterogeneous nuclear ribonucleoprotein C (C1/C2)	0	0	0	0
NBN	798	2.73847e-05	0.000417599	2.0956	nibrin	0	0	0	0
CLK3	799	2.74373e-05	0.000417879	2.09541	CDC like kinase 3	0	0	0	0
MRFAP1L1	800	2.76502e-05	0.000420595	2.09464	Morf4 family associated protein 1 like 1	0	0	0	0
LANCL2	801	2.77772e-05	0.000421999	2.09418	LanC like 2	0	0	0	0
ECSIT	802	2.80432e-05	0.000425104	2.09323	ECSIT signalling integrator	0	0	0	0
PRKCB	803	2.80515e-05	0.000425104	2.0932	protein kinase C beta	0	0	0	0
SLC25A6	804	2.82192e-05	0.000427113	2.09261	solute carrier family 25 member 6	0	0	0	0
TRAF4	805	2.84092e-05	0.000429122	2.09194	TNF receptor associated factor 4	0	0	0	0
PSMD10	806	2.84224e-05	0.000429122	2.09189	proteasome 26S subunit, non-ATPase 10	0	0	0	0
DES	807	2.86702e-05	0.000432004	2.09102	desmin	0	0	0	0
TNRC6B	808	2.86843e-05	0.000432004	2.09097	trinucleotide repeat containing 6B	0	0	0	0
SMC3	809	2.90916e-05	0.000437596	2.08956	structural maintenance of chromosomes 3	0	0	0	0
SUMO3	810	2.91755e-05	0.000438316	2.08928	small ubiquitin-like modifier 3	0	0	0	0
RINT1	811	2.98484e-05	0.000447737	2.08699	RAD50 interactor 1	0	0	0	0
TCEANC	812	2.99082e-05	0.000447737	2.08679	transcription elongation factor A N-terminal and central domain containing	0	0	0	0
KAT5	813	2.99129e-05	0.000447737	2.08678	lysine acetyltransferase 5	0	0	0	0
APIP	814	3.00511e-05	0.000449253	2.08631	APAF1 interacting protein	0	0	0	0
RPS3A	815	3.02516e-05	0.000451695	2.08565	ribosomal protein S3A	0	0	0	0
CD14	816	3.05043e-05	0.000454911	2.08481	CD14 molecule	0	0	0	0
ORC2	817	3.12207e-05	0.000465024	2.08249	origin recognition complex subunit 2	0	0	0	0
SFR1	818	3.19039e-05	0.000474106	2.08031	SWI5 dependent homologous recombination repair protein 1	0	0	0	0
TBCD	819	3.19084e-05	0.000474106	2.0803	tubulin folding cofactor D	0	0	0	0
LCMT2	820	3.20122e-05	0.000475069	2.07997	leucine carboxyl methyltransferase 2	0	0	0	0
RAD23B	821	3.2079e-05	0.000475481	2.07976	RAD23 homolog B, nucleotide excision repair protein	0	0	0	0
SNX7	822	3.21187e-05	0.00047549	2.07964	sorting nexin 7	0	0	0	0
SPG20	823	3.28036e-05	0.000485038	2.07752	spastic paraplegia 20 (Troyer syndrome)	0	0	0	0
DUSP14	824	3.29403e-05	0.000486469	2.0771	dual specificity phosphatase 14	0	0	0	0
PSMB6	825	3.3042e-05	0.000487379	2.07679	proteasome subunit beta 6	0	0	0	0
LTBR	826	3.32081e-05	0.000489237	2.07628	lymphotoxin beta receptor	0	0	0	0
CTNNB1	827	3.35323e-05	0.000492959	2.07531	catenin beta 1	0	0	0	0
IFT20	828	3.35418e-05	0.000492959	2.07528	intraflagellar transport 20	0	0	0	0
PPP2CB	829	3.40169e-05	0.000499338	2.07386	protein phosphatase 2 catalytic subunit beta	0	0	0	0
GABPB1	830	3.40666e-05	0.000499466	2.07371	GA binding protein transcription factor beta subunit 1	0	0	0	0
TCP1	831	3.46523e-05	0.000507442	2.07199	t-complex 1	0	0	0	0
MFAP1	832	3.47089e-05	0.000507659	2.07183	microfibrillar associated protein 1	0	0	0	0
TNFRSF4	833	3.47951e-05	0.000508309	2.07158	TNF receptor superfamily member 4	0	0	0	0
RPA2	834	3.48652e-05	0.000508723	2.07138	replication protein A2	0	0	0	0
ARID2	835	3.49354e-05	0.000509136	2.07117	AT-rich interaction domain 2	0	0	0	0
DZIP1L	836	3.50293e-05	0.000509894	2.0709	DAZ interacting zinc finger protein 1 like	0	0	0	0
PFDN4	837	3.53398e-05	0.0005138	2.07001	prefoldin subunit 4	0	0	0	0
POC1B	838	3.56638e-05	0.000517892	2.06909	POC1 centriolar protein B	0	0	0	0
MOS	839	3.58058e-05	0.000519333	2.06869	MOS proto-oncogene, serine/threonine kinase	0	0	0	0
MATR3	840	3.61059e-05	0.000523062	2.06784	matrin 3	0	0	0	0
ABLIM1	841	3.64192e-05	0.000526974	2.06697	actin binding LIM protein 1	0	0	0	0
ATP5O	842	3.66369e-05	0.000529495	2.06637	ATP synthase, H+ transporting, mitochondrial F1 complex, O subunit	0	0	0	0
TLE1	843	3.69056e-05	0.000532746	2.06563	transducin like enhancer of split 1	0	0	0	0
EFEMP2	844	3.73431e-05	0.000538422	2.06444	EGF containing fibulin like extracellular matrix protein 2	0	0	0	0
CD81	845	3.74694e-05	0.000539604	2.06409	CD81 molecule	0	0	0	0
COPS5	846	3.78426e-05	0.000544334	2.06309	COP9 signalosome subunit 5	0	0	0	0
TAF9	847	3.79525e-05	0.00054527	2.0628	TATA-box binding protein associated factor 9	0	0	0	0
TRIP13	848	3.82985e-05	0.000549592	2.06188	thyroid hormone receptor interactor 13	0	0	0	0
TNFSF14	849	3.84368e-05	0.000550927	2.06151	TNF superfamily member 14	0	0	0	0
IFIT1	850	3.85021e-05	0.000551215	2.06134	interferon induced protein with tetratricopeptide repeats 1	0	0	0	0
RAF1	851	3.85855e-05	0.000551759	2.06112	Raf-1 proto-oncogene, serine/threonine kinase	0	0	0	0
MDK	852	3.9057e-05	0.000557846	2.05989	midkine (neurite growth-promoting factor 2)	0	0	0	0
CKS1B	853	3.94486e-05	0.000562779	2.05887	CDC28 protein kinase regulatory subunit 1B	0	0	0	0
CCDC85C	854	3.95469e-05	0.000563521	2.05862	coiled-coil domain containing 85C	0	0	0	0
ZCCHC10	855	3.97732e-05	0.000566082	2.05804	zinc finger CCHC-type containing 10	0	0	0	0
CNOT3	856	4.01647e-05	0.000570986	2.05705	CCR4-NOT transcription complex subunit 3	0	0	0	0
YWHAH	857	4.06488e-05	0.000577194	2.05583	tyrosine 3-monooxygenase/tryptophan 5-monooxygenase activation protein eta	0	0	0	0
RAC1	858	4.07635e-05	0.000578148	2.05554	ras-related C3 botulinum toxin substrate 1 (rho family, small GTP binding protein Rac1)	0	0	0	0
DAXX	859	4.09957e-05	0.000580765	2.05497	death domain associated protein	0	0	0	0
FKBP5	860	4.11862e-05	0.000582452	2.05449	FK506 binding protein 5	0	0	0	0
NEDD8	861	4.12105e-05	0.000582452	2.05443	neural precursor cell expressed, developmentally down-regulated 8	0	0	0	0
PHF12	862	4.14821e-05	0.00058561	2.05377	PHD finger protein 12	0	0	0	0
EXT2	863	4.16056e-05	0.000586672	2.05346	exostosin glycosyltransferase 2	0	0	0	0
USP2	864	4.23261e-05	0.000596142	2.05172	ubiquitin specific peptidase 2	0	0	0	0
ZNF250	865	4.25808e-05	0.000599036	2.0511	zinc finger protein 250	0	0	0	0
CNKSR1	866	4.26437e-05	0.000599227	2.05095	connector enhancer of kinase suppressor of Ras 1	0	0	0	0
HOXB9	867	4.32004e-05	0.000606351	2.04963	homeobox B9	0	0	0	0
PCNT	868	4.34034e-05	0.000608498	2.04915	pericentrin	0	0	0	0
DNMBP	869	4.34648e-05	0.000608657	2.04901	dynamin binding protein	0	0	0	0
RBCK1	870	4.4119e-05	0.000617108	2.04748	RANBP2-type and C3HC4-type zinc finger containing 1	0	0	0	0
NGFR	871	4.43703e-05	0.000619911	2.0469	nerve growth factor receptor	0	0	0	0
TNFRSF18	872	4.49266e-05	0.000626964	2.04563	TNF receptor superfamily member 18	0	0	0	0
IFIT3	873	4.52115e-05	0.000630216	2.04499	interferon induced protein with tetratricopeptide repeats 3	0	0	0	0
NUP93	874	4.53704e-05	0.000631348	2.04463	nucleoporin 93	0	0	0	0
TUBG1	875	4.54199e-05	0.000631348	2.04452	tubulin gamma 1	0	0	0	0
HSP90B1	876	4.54764e-05	0.000631348	2.04439	heat shock protein 90 beta family member 1	0	0	0	0
MAPK9	877	4.55002e-05	0.000631348	2.04434	mitogen-activated protein kinase 9	0	0	0	0
TRAP1	878	4.60303e-05	0.000637976	2.04315	TNF receptor associated protein 1	0	0	0	0
SHISA3	879	4.61773e-05	0.000639285	2.04282	shisa family member 3	1	0	0	1
RPS14	880	4.64384e-05	0.000641935	2.04225	ribosomal protein S14	1	0	0	3
ZNF655	881	4.64742e-05	0.000641935	2.04217	zinc finger protein 655	0	0	0	0
PPP6R1	882	4.68984e-05	0.00064706	2.04124	protein phosphatase 6 regulatory subunit 1	0	0	0	0
CCNDBP1	883	4.79985e-05	0.000661487	2.03886	cyclin D1 binding protein 1	0	0	0	0
DLG3	884	4.84417e-05	0.000666841	2.03792	discs large MAGUK scaffold protein 3	0	0	0	0
CREBBP	885	4.86976e-05	0.000669605	2.03738	CREB binding protein	0	0	0	0
DHX9	886	4.92991e-05	0.000677112	2.03612	DExH-box helicase 9	0	0	0	0
PSMC5	887	4.96404e-05	0.000681031	2.03541	proteasome 26S subunit, ATPase 5	0	0	0	0
EDA2R	888	5.04288e-05	0.000690863	2.03379	ectodysplasin A2 receptor	0	0	0	0
TLR4	889	5.04707e-05	0.000690863	2.03371	toll like receptor 4	0	0	0	0
PLEC	890	5.07898e-05	0.000694451	2.03306	plectin	0	0	0	0
HMGXB3	891	5.08728e-05	0.000694805	2.03289	HMG-box containing 3	0	0	0	0
PRPF40A	892	5.13809e-05	0.000700958	2.03187	pre-mRNA processing factor 40 homolog A	0	0	0	0
STRN4	893	5.17928e-05	0.000705785	2.03105	striatin 4	0	0	0	0
PLXNB2	894	5.24168e-05	0.000712912	2.02982	plexin B2	0	0	0	0
GORASP2	895	5.24329e-05	0.000712912	2.02978	golgi reassembly stacking protein 2	0	0	0	0
FMR1	896	5.30286e-05	0.000720206	2.02862	fragile X mental retardation 1	0	0	0	0
PFDN6	897	5.37031e-05	0.000728555	2.02732	prefoldin subunit 6	0	0	0	0
CDK9	898	5.4315e-05	0.000736035	2.02615	cyclin dependent kinase 9	0	0	0	0
DTNBP1	899	5.4476e-05	0.000737052	2.02584	dystrobrevin binding protein 1	2	1	1	0
GRN	900	5.45112e-05	0.000737052	2.02578	granulin precursor	0	0	0	0
FLNA	901	5.48517e-05	0.000740068	2.02513	filamin A	0	0	0	0
TFPT	902	5.48763e-05	0.000740068	2.02509	TCF3 fusion partner	0	0	0	0
KIF26B	903	5.49167e-05	0.000740068	2.02501	kinesin family member 26B	0	0	0	0
RUVBL1	904	5.54753e-05	0.000746769	2.02397	RuvB like AAA ATPase 1	0	0	0	0
UNC45A	905	5.55573e-05	0.000747046	2.02382	unc-45 myosin chaperone A	0	0	0	0
BLOC1S2	906	5.6538e-05	0.000759394	2.02201	biogenesis of lysosomal organelles complex 1 subunit 2	0	0	0	0
ZNF24	907	5.70159e-05	0.000764969	2.02114	zinc finger protein 24	0	0	0	0
IKZF2	908	5.70843e-05	0.000765043	2.02101	IKAROS family zinc finger 2	0	0	0	0
SREK1	909	5.79476e-05	0.000775758	2.01946	splicing regulatory glutamic acid and lysine rich protein 1	0	0	0	0
RIMBP3	910	5.80526e-05	0.00077631	2.01927	RIMS binding protein 3	0	0	0	0
SLIT2	911	5.829e-05	0.000778629	2.01885	slit guidance ligand 2	0	0	0	0
OIP5	912	5.85201e-05	0.000780846	2.01844	Opa interacting protein 5	0	0	0	0
KRTAP4-12	913	5.85857e-05	0.000780864	2.01833	keratin associated protein 4-12	0	0	0	0
RPS7	914	5.86863e-05	0.00078135	2.01815	ribosomal protein S7	0	0	0	0
PAK2	915	5.88601e-05	0.000782808	2.01784	p21 (RAC1) activated kinase 2	0	0	0	0
MOAP1	916	5.95193e-05	0.00079071	2.01669	modulator of apoptosis 1	0	0	0	0
DCP1A	917	6.00193e-05	0.000795654	2.01582	decapping mRNA 1A	0	0	0	0
SMURF2	918	6.00222e-05	0.000795654	2.01582	SMAD specific E3 ubiquitin protein ligase 2	0	0	0	0
ING3	919	6.07351e-05	0.000804227	2.01459	inhibitor of growth family member 3	0	0	0	0
CHTF8	920	6.13409e-05	0.000811367	2.01356	chromosome transmission fidelity factor 8	0	0	0	0
PNMA2	921	6.19898e-05	0.00081906	2.01247	paraneoplastic Ma antigen 2	0	0	0	0
RPL36	922	6.21094e-05	0.00081975	2.01227	ribosomal protein L36	0	0	0	0
APLP1	923	6.23069e-05	0.000821465	2.01194	amyloid beta precursor like protein 1	0	0	0	0
TLR3	924	6.25221e-05	0.000823411	2.01158	toll like receptor 3	0	0	0	0
KRT13	925	6.27887e-05	0.000826028	2.01114	keratin 13	0	0	0	0
BECN1	926	6.38424e-05	0.000838983	2.00941	beclin 1	0	0	0	0
MAP2K3	927	6.40931e-05	0.000840541	2.009	mitogen-activated protein kinase kinase 3	0	0	0	0
PRPF8	928	6.40991e-05	0.000840541	2.00899	pre-mRNA processing factor 8	0	0	0	0
FANCI	929	6.44173e-05	0.000843804	2.00848	Fanconi anemia complementation group I	0	0	0	0
RHOXF2	930	6.5499e-05	0.000857051	2.00674	Rhox homeobox family member 2	0	0	0	0
TERT	931	6.65617e-05	0.000870021	2.00506	telomerase reverse transcriptase	0	0	0	0
ORMDL3	932	6.673e-05	0.000871285	2.0048	ORMDL sphingolipid biosynthesis regulator 3	2	1	3	0
USP19	933	6.69421e-05	0.000873117	2.00447	ubiquitin specific peptidase 19	0	0	0	0
SKP1	934	6.75821e-05	0.000878572	2.00348	S-phase kinase associated protein 1	0	0	0	0
EDAR	935	6.75906e-05	0.000878572	2.00347	ectodysplasin A receptor	0	0	0	0
CSNK2B	936	6.76386e-05	0.000878572	2.00339	casein kinase 2 beta	0	0	0	0
CREB3	937	6.76491e-05	0.000878572	2.00338	cAMP responsive element binding protein 3	0	0	0	0
AXIN1	938	6.79126e-05	0.000881054	2.00297	axin 1	0	0	0	0
CC2D1A	939	6.81749e-05	0.000883514	2.00257	coiled-coil and C2 domain containing 1A	0	0	0	0
FKBP8	940	6.89125e-05	0.000892124	2.00144	FK506 binding protein 8	0	0	0	0
SF3B2	941	6.92638e-05	0.000895719	2.00091	splicing factor 3b subunit 2	0	0	0	0
FOSL1	942	6.94868e-05	0.000897649	2.00058	FOS like 1, AP-1 transcription factor subunit	0	0	0	0
THAP1	943	6.97625e-05	0.000900254	2.00016	THAP domain containing 1	0	0	0	0
TRIM32	944	7.19452e-05	0.000927438	1.99694	tripartite motif containing 32	0	0	0	0
TNFRSF9	945	7.2518e-05	0.000933365	1.99611	TNF receptor superfamily member 9	0	0	0	0
TBP	946	7.25584e-05	0.000933365	1.99605	TATA-box binding protein	0	0	0	0
PIM1	947	7.33482e-05	0.000942528	1.99492	Pim-1 proto-oncogene, serine/threonine kinase	0	0	0	0
CHMP2B	948	7.4859e-05	0.000960927	1.99278	charged multivesicular body protein 2B	0	0	0	0
CD19	949	7.56767e-05	0.000970401	1.99164	CD19 molecule	0	0	0	0
HSD17B14	950	7.65632e-05	0.000980734	1.99042	hydroxysteroid 17-beta dehydrogenase 14	0	0	0	0
SORBS3	951	7.6792e-05	0.000982631	1.99011	sorbin and SH3 domain containing 3	0	0	0	0
NOP56	952	7.69873e-05	0.000984095	1.98984	NOP56 ribonucleoprotein	0	0	0	0
EIF3E	953	7.71127e-05	0.000984663	1.98967	eukaryotic translation initiation factor 3 subunit E	0	0	0	0
MAP3K5	954	7.74957e-05	0.000988516	1.98915	mitogen-activated protein kinase kinase kinase 5	0	0	0	0
RPL7	955	7.76112e-05	0.000988953	1.98899	ribosomal protein L7	0	0	0	0
MOB4	956	7.80712e-05	0.000993607	1.98837	MOB family member 4, phocein	0	0	0	0
SPAG5	957	7.82075e-05	0.000993607	1.98819	sperm associated antigen 5	0	0	0	0
PIK3R1	958	7.82214e-05	0.000993607	1.98817	phosphoinositide-3-kinase regulatory subunit 1	0	0	0	0
NOP9	959	8.18227e-05	0.00103827	1.98343	NOP9 nucleolar protein	0	0	0	0
TNFRSF12A	960	8.27426e-05	0.00104885	1.98225	TNF receptor superfamily member 12A	0	0	0	0
BLOC1S6	961	8.33478e-05	0.00105542	1.98148	biogenesis of lysosomal organelles complex 1 subunit 6	0	0	0	0
CD27	962	8.37292e-05	0.00105915	1.981	CD27 molecule	0	0	0	0
SREBF2	963	8.45585e-05	0.00106853	1.97996	sterol regulatory element binding transcription factor 2	0	0	0	0
PPIA	964	8.49832e-05	0.00107278	1.97943	peptidylprolyl isomerase A	0	0	0	0
MAGED1	965	8.53587e-05	0.0010764	1.97897	MAGE family member D1	0	0	0	0
TNFRSF17	966	8.55381e-05	0.00107755	1.97875	TNF receptor superfamily member 17	0	0	0	0
KRT10	967	8.6258e-05	0.00108549	1.97786	keratin 10	0	0	0	0
PIAS2	968	8.66992e-05	0.00108992	1.97732	protein inhibitor of activated STAT 2	0	0	0	0
SKIL	969	8.79433e-05	0.00110442	1.97581	SKI like proto-oncogene	0	0	0	0
RPL18	970	8.82042e-05	0.00110655	1.9755	ribosomal protein L18	0	0	0	0
CREB5	971	8.86624e-05	0.00111116	1.97495	cAMP responsive element binding protein 5	0	0	0	0
XRCC4	972	8.91634e-05	0.00111514	1.97436	X-ray repair cross complementing 4	0	0	0	0
TRIM41	973	8.91639e-05	0.00111514	1.97436	tripartite motif containing 41	0	0	0	0
IPO4	974	8.95818e-05	0.00111922	1.97386	importin 4	0	0	0	0
RAB7A	975	9.02205e-05	0.00112604	1.97311	RAB7A, member RAS oncogene family	0	0	0	0
MIPOL1	976	9.08185e-05	0.00113235	1.97241	mirror-image polydactyly 1	0	0	0	0
GPANK1	977	9.09494e-05	0.00113282	1.97226	G-patch domain and ankyrin repeats 1	0	0	0	0
CYFIP1	978	9.26981e-05	0.00115342	1.97024	cytoplasmic FMR1 interacting protein 1	0	0	0	0
BAG3	979	9.30526e-05	0.00115665	1.96983	BCL2 associated athanogene 3	0	0	0	0
UBE2D2	980	9.37373e-05	0.00116397	1.96905	ubiquitin conjugating enzyme E2 D2	0	0	0	0
STIP1	981	9.39863e-05	0.00116587	1.96877	stress induced phosphoprotein 1	0	0	0	0
PHF21A	982	9.70739e-05	0.00120295	1.96534	PHD finger protein 21A	0	0	0	0
HPS5	983	9.76593e-05	0.00120897	1.9647	HPS5, biogenesis of lysosomal organelles complex 2 subunit 2	0	0	0	0
HDAC3	984	9.80288e-05	0.00121112	1.9643	histone deacetylase 3	0	0	0	0
UCHL1	985	9.80318e-05	0.00121112	1.96429	ubiquitin C-terminal hydrolase L1	0	0	0	0
RTN4	986	9.84546e-05	0.00121417	1.96383	reticulon 4	0	0	0	0
PID1	987	9.84789e-05	0.00121417	1.96381	phosphotyrosine interaction domain containing 1	0	0	0	0
CEP57	988	9.88302e-05	0.00121727	1.96343	centrosomal protein 57	0	0	0	0
IKBIP	989	9.89427e-05	0.00121743	1.96331	IKBKB interacting protein	0	0	0	0
GATAD1	990	9.98148e-05	0.00122692	1.96237	GATA zinc finger domain containing 1	0	0	0	0
ZNF263	991	0.000100105	0.00122924	1.96206	zinc finger protein 263	0	0	0	0
P4HA1	992	0.000100558	0.00123356	1.96158	prolyl 4-hydroxylase subunit alpha 1	0	0	0	0
ZHX1	993	0.000101149	0.00123955	1.96096	zinc fingers and homeoboxes 1	0	0	0	0
FSD2	994	0.000101769	0.00124591	1.96031	fibronectin type III and SPRY domain containing 2	0	0	0	0
NUDCD2	995	0.000102602	0.00125484	1.95944	NudC domain containing 2	1	0	0	1
NUMA1	996	0.000103743	0.00126751	1.95826	nuclear mitotic apparatus protein 1	0	0	0	0
CHUK	997	0.000103915	0.00126835	1.95808	conserved helix-loop-helix ubiquitous kinase	0	0	0	0
RPL13	998	0.000104674	0.00127633	1.9573	ribosomal protein L13	0	0	0	0
NXNL1	999	0.000105148	0.00128082	1.95682	nucleoredoxin-like 1	0	0	0	0
UTP14A	1000	0.000105451	0.00128324	1.95651	UTP14A small subunit processome component	0	0	0	0
NIN	1001	0.000106424	0.00129378	1.95553	ninein	0	0	0	0
DDX17	1002	0.000106739	0.00129631	1.95522	DEAD-box helicase 17	0	0	0	0
TNFRSF8	1003	0.000106993	0.00129751	1.95496	TNF receptor superfamily member 8	0	0	0	0
E4F1	1004	0.000107051	0.00129751	1.9549	E4F transcription factor 1	0	0	0	0
CCDC57	1005	0.000107464	0.00130123	1.95449	coiled-coil domain containing 57	0	0	0	0
TADA3	1006	0.000109591	0.00132566	1.9524	transcriptional adaptor 3	0	0	0	0
FAM50B	1007	0.000110267	0.00133251	1.95174	family with sequence similarity 50 member B	0	0	0	0
TRIM29	1008	0.000110555	0.00133466	1.95146	tripartite motif containing 29	0	0	0	0
HM13	1009	0.000110947	0.00133807	1.95108	histocompatibility minor 13	0	0	0	0
DVL3	1010	0.000112032	0.00134981	1.95004	dishevelled segment polarity protein 3	0	0	0	0
DGCR6L	1011	0.000112539	0.00135305	1.94955	DiGeorge syndrome critical region gene 6 like	0	0	0	0
CALM1	1012	0.000113054	0.00135305	1.94906	calmodulin 1	0	0	0	0
CALM2	1012	0.000113054	0.00135305	1.94906	calmodulin 2	0	0	0	0
CALM3	1012	0.000113054	0.00135305	1.94906	calmodulin 3	0	0	0	0
TRIM16	1015	0.00011309	0.00135305	1.94903	tripartite motif containing 16	0	0	0	0
CEP85	1016	0.000113156	0.00135305	1.94897	centrosomal protein 85	0	0	0	0
ZBTB43	1017	0.000113163	0.00135305	1.94896	zinc finger and BTB domain containing 43	0	0	0	0
CCT5	1018	0.00011319	0.00135305	1.94893	chaperonin containing TCP1 subunit 5	0	0	0	0
TSHZ3	1019	0.000113441	0.00135344	1.9487	teashirt zinc finger homeobox 3	0	0	0	0
TCF12	1020	0.000113445	0.00135344	1.94869	transcription factor 12	0	0	0	0
RBM4	1021	0.00011432	0.00136254	1.94787	RNA binding motif protein 4	0	0	0	0
DOCK8	1022	0.000114967	0.00136892	1.94726	dedicator of cytokinesis 8	0	0	0	0
SMAD5	1023	0.000115105	0.00136922	1.94713	SMAD family member 5	0	0	0	0
SKIV2L2	1024	0.000115689	0.00137482	1.94659	Ski2 like RNA helicase 2	0	0	0	0
TOP3A	1025	0.000116977	0.00138877	1.9454	topoisomerase (DNA) III alpha	0	0	0	0
PDCD6	1026	0.000117193	0.00138998	1.9452	programmed cell death 6	0	0	0	0
PSMC6	1027	0.000117493	0.00139219	1.94493	proteasome 26S subunit, ATPase 6	0	0	0	0
RXRA	1028	0.000118237	0.00139964	1.94425	retinoid X receptor alpha	0	0	0	0
CCDC36	1029	0.000118549	0.00140197	1.94397	coiled-coil domain containing 36	0	0	0	0
PLD1	1030	0.000119865	0.00141304	1.94278	phospholipase D1	0	0	0	0
ZFP36L1	1031	0.000119897	0.00141304	1.94275	ZFP36 ring finger protein like 1	0	0	0	0
GKAP1	1032	0.000119928	0.00141304	1.94272	G kinase anchoring protein 1	0	0	0	0
CCT3	1033	0.00011995	0.00141304	1.9427	chaperonin containing TCP1 subunit 3	0	0	0	0
GPC4	1034	0.000120223	0.00141489	1.94246	glypican 4	0	0	0	0
YBX1	1035	0.000120891	0.00142137	1.94186	Y-box binding protein 1	0	0	0	0
PPP2R1A	1036	0.000121576	0.00142785	1.94125	protein phosphatase 2 scaffold subunit Aalpha	0	0	0	0
PABPC4	1037	0.000121676	0.00142785	1.94116	poly(A) binding protein cytoplasmic 4	0	0	0	0
GOLGA1	1038	0.000125898	0.00147597	1.93749	golgin A1	0	0	0	0
MAPT	1039	0.000127178	0.00148954	1.9364	microtubule associated protein tau	0	0	0	0
CRCT1	1040	0.000127739	0.00149467	1.93592	cysteine rich C-terminal 1	0	0	0	0
RIN3	1041	0.000128499	0.00150212	1.93528	Ras and Rab interactor 3	0	0	0	0
HSPA9	1042	0.000128885	0.00150519	1.93496	heat shock protein family A (Hsp70) member 9	0	0	0	0
GJA1	1043	0.000129072	0.00150592	1.9348	gap junction protein alpha 1	0	0	0	0
AEN	1044	0.00012939	0.00150819	1.93453	apoptosis enhancing nuclease	0	0	0	0
PDIA4	1045	0.000130536	0.00151914	1.93358	protein disulfide isomerase family A member 4	0	0	0	0
PGLS	1046	0.00013058	0.00151914	1.93355	6-phosphogluconolactonase	0	0	0	0
CCDC172	1047	0.00013191	0.00153315	1.93245	coiled-coil domain containing 172	0	0	0	0
PSMB1	1048	0.000132625	0.00153862	1.93186	proteasome subunit beta 1	0	0	0	0
POLR1B	1049	0.000132633	0.00153862	1.93186	RNA polymerase I subunit B	0	0	0	0
SMAD1	1050	0.000132937	0.00154067	1.93161	SMAD family member 1	0	0	0	0
CDC6	1051	0.000133581	0.00154666	1.93109	cell division cycle 6	0	0	0	0
CDC27	1052	0.00013435	0.00155409	1.93047	cell division cycle 27	0	0	0	0
STXBP1	1053	0.000134901	0.00155898	1.93002	syntaxin binding protein 1	0	0	0	0
ZNF329	1054	0.000135982	0.00156999	1.92916	zinc finger protein 329	0	0	0	0
KLK4	1055	0.00013956	0.00160977	1.92634	kallikrein related peptidase 4	0	0	0	0
GNB2	1056	0.00013994	0.00161262	1.92605	G protein subunit beta 2	0	0	0	0
ABI3	1057	0.000140527	0.00161785	1.92559	ABI family member 3	0	0	0	0
CDC45	1058	0.000141252	0.00162467	1.92503	cell division cycle 45	0	0	0	0
CRX	1059	0.000141779	0.00162919	1.92463	cone-rod homeobox	0	0	0	0
RPS28	1060	0.000143139	0.00164326	1.92359	ribosomal protein S28	0	0	0	0
SIRT2	1061	0.000143541	0.00164633	1.92329	sirtuin 2	0	0	0	0
BTBD2	1062	0.000145024	0.00166177	1.92217	BTB domain containing 2	0	0	0	0
ATG5	1063	0.000146117	0.00167272	1.92135	autophagy related 5	0	0	0	0
CDK3	1064	0.000148054	0.0016933	1.91992	cyclin dependent kinase 3	0	0	0	0
RBX1	1065	0.000149544	0.00170791	1.91883	ring-box 1	0	0	0	0
ATP1A1	1066	0.000149612	0.00170791	1.91878	ATPase Na+/K+ transporting subunit alpha 1	0	0	0	0
LONRF1	1067	0.000150259	0.00171369	1.91831	LON peptidase N-terminal domain and ring finger 1	0	0	0	0
TUBB3	1068	0.000150494	0.00171475	1.91814	tubulin beta 3 class III	0	0	0	0
PCP4	1069	0.000150793	0.00171655	1.91793	Purkinje cell protein 4	0	0	0	0
SHBG	1070	0.000151517	0.00172319	1.9174	sex hormone binding globulin	0	0	0	0
BCAP31	1071	0.00015246	0.0017323	1.91673	B-cell receptor-associated protein 31	0	0	0	0
SNAI1	1072	0.000155378	0.00176381	1.91466	snail family transcriptional repressor 1	0	0	0	0
ANXA2	1073	0.000155558	0.0017642	1.91453	annexin A2	0	0	0	0
ZW10	1074	0.000155986	0.0017674	1.91423	zw10 kinetochore protein	0	0	0	0
TTR	1075	0.000157109	0.00177848	1.91345	transthyretin	0	0	0	0
FAM103A1	1076	0.000157482	0.0017803	1.91319	family with sequence similarity 103 member A1	0	0	0	0
LMO4	1077	0.000157563	0.0017803	1.91313	LIM domain only 4	0	0	0	0
TRIM21	1078	0.000158288	0.00178588	1.91263	tripartite motif containing 21	0	0	0	0
GDF9	1079	0.000158362	0.00178588	1.91258	growth differentiation factor 9	0	0	0	0
MKRN3	1080	0.000158497	0.00178588	1.91249	makorin ring finger protein 3	0	0	0	0
TPI1	1081	0.0001589	0.00178877	1.91221	triosephosphate isomerase 1	0	0	0	0
HMGN4	1082	0.000161343	0.00181291	1.91054	high mobility group nucleosomal binding domain 4	0	0	0	0
OCM2	1082	0.000161343	0.00181291	1.91054	oncomodulin 2	0	0	0	0
PSMC4	1084	0.000162145	0.00182024	1.91	proteasome 26S subunit, ATPase 4	0	0	0	0
RBM41	1085	0.000164009	0.00183947	1.90875	RNA binding motif protein 41	0	0	0	0
HAUS3	1086	0.000164804	0.00184669	1.90822	HAUS augmin like complex subunit 3	0	0	0	0
TGFBR1	1087	0.000165034	0.00184756	1.90807	transforming growth factor beta receptor 1	0	0	0	0
PRKCA	1088	0.000165961	0.00185623	1.90745	protein kinase C alpha	0	0	0	0
LYN	1089	0.000166408	0.00185952	1.90716	LYN proto-oncogene, Src family tyrosine kinase	0	0	0	0
PSMA7	1090	0.00016821	0.00187793	1.90598	proteasome subunit alpha 7	0	0	0	0
BRMS1	1091	0.00016841	0.00187844	1.90585	breast cancer metastasis suppressor 1	0	0	0	0
USP11	1092	0.000168786	0.00188091	1.9056	ubiquitin specific peptidase 11	0	0	0	0
KIAA0753	1093	0.000169396	0.00188576	1.90521	KIAA0753	0	0	0	0
TTK	1094	0.000169531	0.00188576	1.90512	TTK protein kinase	0	0	0	0
CRMP1	1095	0.000170076	0.0018901	1.90477	collapsin response mediator protein 1	0	0	0	0
HIPK2	1096	0.000171635	0.00190541	1.90376	homeodomain interacting protein kinase 2	0	0	0	0
FBXL18	1097	0.000171767	0.00190541	1.90368	F-box and leucine rich repeat protein 18	0	0	0	0
POC1A	1098	0.000172722	0.00191426	1.90307	POC1 centriolar protein A	0	0	0	0
GTF2E2	1099	0.000174228	0.00192919	1.90212	general transcription factor IIE subunit 2	0	0	0	0
PTPRO	1100	0.000174507	0.00193053	1.90194	protein tyrosine phosphatase, receptor type O	0	0	0	0
AGO4	1101	0.00017509	0.00193522	1.90157	argonaute 4, RISC catalytic component	0	0	0	0
ATF4	1102	0.000178737	0.00197373	1.89931	activating transcription factor 4	0	0	0	0
EPC1	1103	0.000179502	0.00198038	1.89884	enhancer of polycomb homolog 1	0	0	0	0
CACYBP	1104	0.000180228	0.00198658	1.89839	calcyclin binding protein	0	0	0	0
MYO18A	1105	0.000181157	0.00199503	1.89783	myosin XVIIIA	0	0	0	0
PPM1D	1106	0.000182642	0.00200956	1.89693	protein phosphatase, Mg2+/Mn2+ dependent 1D	0	0	0	0
PSMD7	1107	0.000183575	0.002018	1.89637	proteasome 26S subunit, non-ATPase 7	0	0	0	0
DMAP1	1108	0.000186254	0.0020456	1.89477	DNA methyltransferase 1 associated protein 1	0	0	0	0
GRPEL1	1109	0.000187035	0.00205232	1.89431	GrpE like 1, mitochondrial	0	0	0	0
TSC22D1	1110	0.000189314	0.00207546	1.89297	TSC22 domain family member 1	0	0	0	0
ASF1A	1111	0.000190993	0.00209198	1.89199	anti-silencing function 1A histone chaperone	0	0	0	0
SMAD7	1112	0.00019262	0.00210791	1.89106	SMAD family member 7	0	0	0	0
FH	1113	0.000193455	0.00211514	1.89058	fumarate hydratase	0	0	0	0
STAT3	1114	0.000194715	0.00212701	1.88986	signal transducer and activator of transcription 3	0	0	0	0
NDEL1	1115	0.000195007	0.00212829	1.8897	nudE neurodevelopment protein 1 like 1	0	0	0	0
PSMB7	1116	0.000196727	0.00214514	1.88872	proteasome subunit beta 7	0	0	0	0
PPP1R2	1117	0.000198553	0.00216176	1.8877	protein phosphatase 1 regulatory inhibitor subunit 2	0	0	0	0
PSMB4	1118	0.000198607	0.00216176	1.88767	proteasome subunit beta 4	0	0	0	0
HSPA1L	1119	0.00019898	0.00216389	1.88746	heat shock protein family A (Hsp70) member 1 like	0	0	0	0
ZNF592	1120	0.000200229	0.00217552	1.88677	zinc finger protein 592	0	0	0	0
EFTUD2	1121	0.000201125	0.00218148	1.88628	elongation factor Tu GTP binding domain containing 2	0	0	0	0
NUP153	1122	0.000201136	0.00218148	1.88627	nucleoporin 153	0	0	0	0
RNF32	1123	0.00020315	0.00220136	1.88517	ring finger protein 32	0	0	0	0
MARK4	1124	0.000204111	0.00220981	1.88464	microtubule affinity regulating kinase 4	0	0	0	0
ERP29	1125	0.000205749	0.00222419	1.88376	endoplasmic reticulum protein 29	0	0	0	0
STT3B	1126	0.000205805	0.00222419	1.88373	STT3B, catalytic subunit of the oligosaccharyltransferase complex	0	0	0	0
IGF2BP1	1127	0.000207818	0.00224396	1.88264	insulin like growth factor 2 mRNA binding protein 1	0	0	0	0
AGO2	1128	0.000210399	0.00226861	1.88127	argonaute 2, RISC catalytic component	0	0	0	0
RSRC2	1129	0.000210474	0.00226861	1.88123	arginine and serine rich coiled-coil 2	0	0	0	0
PSMB3	1130	0.000211628	0.00227902	1.88063	proteasome subunit beta 3	0	0	0	0
ARHGAP9	1131	0.000212172	0.00228238	1.88034	Rho GTPase activating protein 9	0	0	0	0
RNF20	1132	0.000212315	0.00228238	1.88027	ring finger protein 20	0	0	0	0
MRGBP	1133	0.000212648	0.00228395	1.88009	MRG domain binding protein	0	0	0	0
CYCS	1134	0.000216275	0.00232082	1.87821	cytochrome c, somatic	0	0	0	0
SEC24B	1135	0.000216463	0.00232082	1.87812	SEC24 homolog B, COPII coat complex component	0	0	0	0
HACD3	1136	0.00021721	0.00232678	1.87773	3-hydroxyacyl-CoA dehydratase 3	0	0	0	0
PSMD3	1137	0.000219812	0.00235259	1.87641	proteasome 26S subunit, non-ATPase 3	0	0	0	0
STRN3	1138	0.000220513	0.00235672	1.87605	striatin 3	0	0	0	0
NCDN	1139	0.000220585	0.00235672	1.87601	neurochondrin	0	0	0	0
VDAC1	1140	0.000223266	0.00238326	1.87467	voltage dependent anion channel 1	0	0	0	0
CCT4	1141	0.000223939	0.00238836	1.87433	chaperonin containing TCP1 subunit 4	0	0	0	0
CBL	1142	0.000224599	0.0023933	1.874	Cbl proto-oncogene	0	0	0	0
PSMA2	1143	0.000226317	0.0024095	1.87315	proteasome subunit alpha 2	0	0	0	0
TAF12	1144	0.000226696	0.00241142	1.87297	TATA-box binding protein associated factor 12	0	0	0	0
UBR1	1145	0.000228423	0.00242767	1.87212	ubiquitin protein ligase E3 component n-recognin 1	0	0	0	0
FOXO3	1146	0.000229249	0.00243258	1.87172	forkhead box O3	0	0	0	0
DNAJB6	1147	0.000229285	0.00243258	1.8717	DnaJ heat shock protein family (Hsp40) member B6	1	0	0	3
RLIM	1148	0.000230787	0.00244638	1.87097	ring finger protein, LIM domain interacting	0	0	0	0
TRIP12	1149	0.000231745	0.0024544	1.87051	thyroid hormone receptor interactor 12	0	0	0	0
RPAP3	1150	0.00023312	0.00246681	1.86985	RNA polymerase II associated protein 3	0	0	0	0
P4HB	1151	0.000237619	0.00251224	1.86771	prolyl 4-hydroxylase subunit beta	0	0	0	0
RAB11A	1152	0.00024249	0.00256152	1.86544	RAB11A, member RAS oncogene family	0	0	0	0
WRAP73	1153	0.000247202	0.00260902	1.86328	WD repeat containing, antisense to TP73	0	0	0	0
MAB21L2	1154	0.000252871	0.00266654	1.86073	mab-21 like 2	0	0	0	0
VAV1	1155	0.000253404	0.00266985	1.8605	vav guanine nucleotide exchange factor 1	0	0	0	0
RBM48	1156	0.00025441	0.00267813	1.86005	RNA binding motif protein 48	0	0	0	0
SSB	1157	0.000257205	0.00270521	1.85882	Sjogren syndrome antigen B	0	0	0	0
UBE2D4	1158	0.000257671	0.00270777	1.85862	ubiquitin conjugating enzyme E2 D4 (putative)	0	0	0	0
TOMM34	1159	0.000258213	0.00271113	1.85838	translocase of outer mitochondrial membrane 34	0	0	0	0
PRPF4	1160	0.000258695	0.00271178	1.85817	pre-mRNA processing factor 4	0	0	0	0
SRGAP2	1161	0.000258721	0.00271178	1.85816	SLIT-ROBO Rho GTPase activating protein 2	0	0	0	0
RPS8	1162	0.000260935	0.00273264	1.8572	ribosomal protein S8	0	0	0	0
MCM3	1163	0.000262641	0.00274813	1.85647	minichromosome maintenance complex component 3	0	0	0	0
IGF1R	1164	0.000266709	0.00278713	1.85474	insulin like growth factor 1 receptor	0	0	0	0
BCL11A	1165	0.000266826	0.00278713	1.85469	B-cell CLL/lymphoma 11A	1	0	0	1
TRIM9	1166	0.000267901	0.00279515	1.85424	tripartite motif containing 9	0	0	0	0
RHNO1	1167	0.000268054	0.00279515	1.85417	RAD9-HUS1-RAD1 interacting nuclear orphan 1	0	0	0	0
XRN1	1168	0.000268925	0.0027995	1.85381	5'-3' exoribonuclease 1	0	0	0	0
ZNF707	1169	0.000268931	0.0027995	1.8538	zinc finger protein 707	0	0	0	0
ARID5A	1170	0.000269787	0.00280601	1.85345	AT-rich interaction domain 5A	0	0	0	0
ZNF572	1171	0.000274039	0.0028478	1.85168	zinc finger protein 572	0	0	0	0
HOXD8	1172	0.000275092	0.00285631	1.85125	homeobox D8	0	0	0	0
JUND	1173	0.000275494	0.00285805	1.85108	JunD proto-oncogene, AP-1 transcription factor subunit	0	0	0	0
RPS4X	1174	0.000276207	0.002863	1.85079	ribosomal protein S4, X-linked	0	0	0	0
SPRY2	1175	0.000278218	0.00288139	1.84997	sprouty RTK signaling antagonist 2	0	0	0	0
POLR2L	1176	0.000279106	0.00288813	1.84961	RNA polymerase II subunit L	0	0	0	0
B9D2	1177	0.000280801	0.0029032	1.84893	B9 protein domain 2	0	0	0	0
VPS37B	1178	0.00028227	0.00291591	1.84834	VPS37B, ESCRT-I subunit	0	0	0	0
CERK	1179	0.000282858	0.00291951	1.8481	ceramide kinase	0	0	0	0
PTPN1	1180	0.000283218	0.00292075	1.84796	protein tyrosine phosphatase, non-receptor type 1	0	0	0	0
PELO	1181	0.00028423	0.0029287	1.84756	pelota homolog (Drosophila)	0	0	0	0
BCL6	1182	0.000284587	0.0029299	1.84741	B-cell CLL/lymphoma 6	0	0	0	0
TAB1	1183	0.000285648	0.00293704	1.84699	TGF-beta activated kinase 1 (MAP3K7) binding protein 1	0	0	0	0
RASSF8	1184	0.000285763	0.00293704	1.84695	Ras association domain family member 8	0	0	0	0
IFITM1	1185	0.000286206	0.0029391	1.84677	interferon induced transmembrane protein 1	0	0	0	0
ULK1	1186	0.000287431	0.0029492	1.84629	unc-51 like autophagy activating kinase 1	0	0	0	0
DZIP3	1187	0.000288624	0.00295886	1.84582	DAZ interacting zinc finger protein 3	0	0	0	0
NMT1	1188	0.000288859	0.00295886	1.84573	N-myristoyltransferase 1	0	0	0	0
SDCBP2	1189	0.000290396	0.0029721	1.84513	syndecan binding protein 2	0	0	0	0
UBE2W	1190	0.000293661	0.00300299	1.84386	ubiquitin conjugating enzyme E2 W	0	0	0	0
MED28	1191	0.000295746	0.00302177	1.84306	mediator complex subunit 28	0	0	0	0
LIN37	1192	0.00029865	0.00304888	1.84195	lin-37 DREAM MuvB core complex component	0	0	0	0
NVL	1193	0.000305602	0.00311701	1.83934	nuclear VCP-like	0	0	0	0
PER3	1194	0.000305835	0.00311701	1.83925	period circadian clock 3	0	0	0	0
RPL7A	1195	0.000307241	0.00312872	1.83873	ribosomal protein L7a	0	0	0	0
GADD45G	1196	0.000308186	0.0031343	1.83838	growth arrest and DNA damage inducible gamma	0	0	0	0
DDX39A	1197	0.000308497	0.0031343	1.83826	DExD-box helicase 39A	0	0	0	0
CANX	1198	0.000308562	0.0031343	1.83824	calnexin	0	0	0	0
CALD1	1199	0.000311959	0.00316616	1.83699	caldesmon 1	0	0	0	0
WDR75	1200	0.000312271	0.00316668	1.83688	WD repeat domain 75	0	0	0	0
HMGN2	1201	0.000313109	0.00317254	1.83658	high mobility group nucleosomal binding domain 2	0	0	0	0
PRPF31	1202	0.000315996	0.00319913	1.83553	pre-mRNA processing factor 31	0	0	0	0
STRIP1	1203	0.000317356	0.00320968	1.83504	striatin interacting protein 1	0	0	0	0
TALDO1	1204	0.000317566	0.00320968	1.83497	transaldolase 1	0	0	0	0
POLB	1205	0.000319927	0.00323087	1.83412	DNA polymerase beta	0	0	0	0
CENPE	1206	0.000320878	0.00323778	1.83378	centromere protein E	0	0	0	0
SNRNP70	1207	0.000323738	0.00326393	1.83277	small nuclear ribonucleoprotein U1 subunit 70	0	0	0	0
RCC1	1208	0.0003263	0.00328704	1.83187	regulator of chromosome condensation 1	0	0	0	0
SRPK1	1209	0.000329134	0.0033109	1.83089	SRSF protein kinase 1	0	0	0	0
CUL1	1210	0.000329366	0.0033109	1.83081	cullin 1	0	0	0	0
ZNF281	1211	0.000329485	0.0033109	1.83076	zinc finger protein 281	0	0	0	0
E2F1	1212	0.000330233	0.00331568	1.83051	E2F transcription factor 1	0	0	0	0
TSC22D4	1213	0.000332445	0.00333514	1.82974	TSC22 domain family member 4	0	0	0	0
EP400	1214	0.00033373	0.00334528	1.8293	E1A binding protein p400	0	0	0	0
RGS14	1215	0.000337048	0.00337575	1.82817	regulator of G protein signaling 14	0	0	0	0
CSRNP1	1216	0.000339542	0.00339793	1.82733	cysteine and serine rich nuclear protein 1	0	0	0	0
ATP6AP2	1217	0.000342601	0.00342573	1.8263	ATPase H+ transporting accessory protein 2	0	0	0	0
UNC93B1	1218	0.000343227	0.00342917	1.82609	unc-93 homolog B1 (C. elegans)	0	0	0	0
CTSB	1219	0.000345068	0.00344474	1.82548	cathepsin B	0	0	0	0
CEP192	1220	0.000347989	0.00347104	1.82452	centrosomal protein 192	0	0	0	0
HCK	1221	0.000348356	0.00347186	1.8244	HCK proto-oncogene, Src family tyrosine kinase	0	0	0	0
SPATA2	1222	0.000350351	0.00348889	1.82374	spermatogenesis associated 2	0	0	0	0
FYN	1223	0.00035147	0.00349717	1.82338	FYN proto-oncogene, Src family tyrosine kinase	0	0	0	0
ZNF587	1224	0.000353666	0.00351615	1.82266	zinc finger protein 587	0	0	0	0
NAIF1	1225	0.000355699	0.00353347	1.822	nuclear apoptosis inducing factor 1	0	0	0	0
CFL1	1226	0.000358832	0.00356169	1.821	cofilin 1	0	0	0	0
RPLP1	1227	0.000359383	0.00356425	1.82082	ribosomal protein lateral stalk subunit P1	0	0	0	0
CCDC155	1228	0.000360744	0.00357483	1.82039	coiled-coil domain containing 155	0	0	0	0
CEP131	1229	0.000362904	0.00359331	1.8197	centrosomal protein 131	0	0	0	0
NR2F1	1230	0.000364161	0.00360283	1.8193	nuclear receptor subfamily 2 group F member 1	0	0	0	0
TAB2	1231	0.000365583	0.00361373	1.81886	TGF-beta activated kinase 1/MAP3K7 binding protein 2	0	0	0	0
HMGN3	1232	0.000366354	0.00361373	1.81861	high mobility group nucleosomal binding domain 3	0	0	0	0
RHOC	1233	0.000366376	0.00361373	1.81861	ras homolog family member C	1	0	0	1
SIAH1	1234	0.000366451	0.00361373	1.81858	siah E3 ubiquitin protein ligase 1	0	0	0	0
RPL5	1235	0.000366965	0.00361587	1.81842	ribosomal protein L5	0	0	0	0
RAB14	1236	0.000378227	0.00372382	1.81495	RAB14, member RAS oncogene family	0	0	0	0
BRK1	1237	0.000378892	0.00372736	1.81474	BRICK1, SCAR/WAVE actin nucleating complex subunit	0	0	0	0
CCT8	1238	0.00038084	0.00374349	1.81415	chaperonin containing TCP1 subunit 8	0	0	0	0
KDM1A	1239	0.000384996	0.00378128	1.8129	lysine demethylase 1A	0	0	0	0
PPP1R16A	1240	0.00038559	0.00378407	1.81272	protein phosphatase 1 regulatory subunit 16A	0	0	0	0
ZFYVE1	1241	0.000386592	0.00379084	1.81242	zinc finger FYVE-type containing 1	0	0	0	0
GATAD2B	1242	0.000387794	0.00379957	1.81207	GATA zinc finger domain containing 2B	0	0	0	0
RNU6-192P	1243	0.000391486	0.00383265	1.81097	RNA, U6 small nuclear 192, pseudogene	1	0	0	5
SMIM3	1244	0.000393947	0.00385365	1.81025	small integral membrane protein 3	0	0	0	0
NAP1L1	1245	0.000395112	0.00386194	1.80991	nucleosome assembly protein 1 like 1	0	0	0	0
SF3B4	1246	0.000395807	0.00386563	1.80971	splicing factor 3b subunit 4	0	0	0	0
NAP1L5	1247	0.000397412	0.0038755	1.80924	nucleosome assembly protein 1 like 5	0	0	0	0
GABARAP	1248	0.000397455	0.0038755	1.80923	GABA type A receptor-associated protein	0	0	0	0
MTBP	1249	0.0003997	0.00389428	1.80858	MDM2 binding protein	0	0	0	0
NFKB2	1250	0.000401082	0.00390461	1.80818	nuclear factor kappa B subunit 2	0	0	0	0
CASC3	1251	0.000403675	0.00392671	1.80743	cancer susceptibility 3	0	0	0	0
GMNN	1252	0.00040489	0.00393538	1.80708	geminin, DNA replication inhibitor	0	0	0	0
PSMB2	1253	0.000406358	0.0039465	1.80666	proteasome subunit beta 2	0	0	0	0
TP63	1254	0.000407739	0.00395676	1.80627	tumor protein p63	0	0	0	0
SATB2	1255	0.000409251	0.00396827	1.80584	SATB homeobox 2	0	0	0	0
LIMA1	1256	0.000411287	0.00398483	1.80527	LIM domain and actin binding 1	0	0	0	0
HGD	1257	0.00041263	0.00399467	1.80489	homogentisate 1,2-dioxygenase	0	0	0	0
CDKN1B	1258	0.000420132	0.00406406	1.8028	cyclin dependent kinase inhibitor 1B	0	0	0	0
SNRPB	1259	0.00042098	0.00406755	1.80257	small nuclear ribonucleoprotein polypeptides B and B1	0	0	0	0
SEC16A	1260	0.000421162	0.00406755	1.80252	SEC16 homolog A, endoplasmic reticulum export factor	0	0	0	0
GPKOW	1261	0.000426263	0.00411084	1.80112	G-patch domain and KOW motifs	0	0	0	0
RSL1D1	1262	0.00042632	0.00411084	1.80111	ribosomal L1 domain containing 1	0	0	0	0
ERO1A	1263	0.00042733	0.00411732	1.80083	endoplasmic reticulum oxidoreductase 1 alpha	0	0	0	0
MTF2	1264	0.000429278	0.00413282	1.80031	metal response element binding transcription factor 2	0	0	0	0
VPS72	1265	0.000433504	0.0041702	1.79917	vacuolar protein sorting 72 homolog	0	0	0	0
STK3	1266	0.000434988	0.00418118	1.79877	serine/threonine kinase 3	0	0	0	0
UHRF2	1267	0.000439798	0.00422254	1.79749	ubiquitin like with PHD and ring finger domains 2	0	0	0	0
TWF2	1268	0.000439985	0.00422254	1.79744	twinfilin actin binding protein 2	0	0	0	0
PTEN	1269	0.000443128	0.00424935	1.79662	phosphatase and tensin homolog	0	0	0	0
TGIF1	1270	0.000443701	0.00425149	1.79647	TGFB induced factor homeobox 1	0	0	0	0
NCK2	1271	0.000447948	0.00428881	1.79536	NCK adaptor protein 2	0	0	0	0
NUDT18	1272	0.000451106	0.00431565	1.79454	nudix hydrolase 18	0	0	0	0
ZBTB9	1273	0.000455379	0.00435311	1.79344	zinc finger and BTB domain containing 9	0	0	0	0
ACOT7	1274	0.000455894	0.00435461	1.79331	acyl-CoA thioesterase 7	0	0	0	0
HOOK2	1275	0.00045873	0.00437827	1.79259	hook microtubule tethering protein 2	0	0	0	0
STAM	1276	0.000459803	0.00438506	1.79231	signal transducing adaptor molecule	0	0	0	0
FGFR1OP2	1277	0.000460631	0.00438952	1.7921	FGFR1 oncogene partner 2	0	0	0	0
GADD45A	1278	0.000461016	0.00438976	1.79201	growth arrest and DNA damage inducible alpha	0	0	0	0
MARCKS	1279	0.00046336	0.00440862	1.79141	myristoylated alanine rich protein kinase C substrate	0	0	0	0
IQUB	1280	0.000466456	0.00443461	1.79064	IQ motif and ubiquitin domain containing	0	0	0	0
VCP	1281	0.000466971	0.00443604	1.79051	valosin containing protein	0	0	0	0
WDR82	1282	0.000467988	0.00444224	1.79025	WD repeat domain 82	0	0	0	0
FKBP4	1283	0.000469305	0.00445106	1.78993	FK506 binding protein 4	0	0	0	0
CPSF1	1284	0.000469649	0.00445106	1.78984	cleavage and polyadenylation specific factor 1	0	0	0	0
TNFRSF13C	1285	0.000471603	0.00446287	1.78936	TNF receptor superfamily member 13C	0	0	0	0
CCND3	1286	0.000471629	0.00446287	1.78935	cyclin D3	0	0	0	0
TEAD4	1287	0.000472508	0.00446771	1.78913	TEA domain transcription factor 4	0	0	0	0
CASP2	1288	0.000474393	0.00448206	1.78867	caspase 2	0	0	0	0
PSMD9	1289	0.000475345	0.00448756	1.78843	proteasome 26S subunit, non-ATPase 9	0	0	0	0
WDR83	1290	0.000476204	0.00449219	1.78822	WD repeat domain 83	0	0	0	0
FOXR2	1291	0.000478065	0.00450625	1.78777	forkhead box R2	0	0	0	0
KIF14	1292	0.000483057	0.00454978	1.78655	kinesin family member 14	0	0	0	0
UBE2D3	1293	0.000486876	0.00458221	1.78563	ubiquitin conjugating enzyme E2 D3	0	0	0	0
RPSA	1294	0.000487692	0.00458634	1.78543	ribosomal protein SA	0	0	0	0
CEP164	1295	0.000488207	0.00458764	1.78531	centrosomal protein 164	0	0	0	0
CDKL3	1296	0.000493498	0.00463378	1.78405	cyclin dependent kinase like 3	0	0	0	0
SPTAN1	1297	0.00050927	0.00477818	1.78036	spectrin alpha, non-erythrocytic 1	0	0	0	0
KIRREL	1298	0.000513134	0.00481073	1.77947	kin of IRRE like (Drosophila)	0	0	0	0
MTMR10	1299	0.000513834	0.00481358	1.77931	myotubularin related protein 10	1	0	0	3
TRRAP	1300	0.000518358	0.00485223	1.77828	transformation/transcription domain associated protein	0	0	0	0
ZNF266	1301	0.00052178	0.00488051	1.77751	zinc finger protein 266	0	0	0	0
TRIM28	1302	0.000524818	0.00490367	1.77682	tripartite motif containing 28	0	0	0	0
DDX5	1303	0.000525062	0.00490367	1.77677	DEAD-box helicase 5	0	0	0	0
MAPK6	1304	0.000526842	0.00491652	1.77637	mitogen-activated protein kinase 6	0	0	0	0
RPS27L	1305	0.000528933	0.00493225	1.7759	ribosomal protein S27 like	0	0	0	0
CEP120	1306	0.0005308	0.00494535	1.77549	centrosomal protein 120	0	0	0	0
HOXA1	1307	0.00053115	0.00494535	1.77541	homeobox A1	0	0	0	0
SPATA24	1308	0.000534017	0.00496824	1.77478	spermatogenesis associated 24	0	0	0	0
GRB7	1309	0.000545505	0.00507124	1.77227	growth factor receptor bound protein 7	1	1	0	0
TTC23	1310	0.000547754	0.00508826	1.77178	tetratricopeptide repeat domain 23	0	0	0	0
ZNF446	1311	0.000549017	0.0050961	1.77151	zinc finger protein 446	0	0	0	0
CYP2J2	1312	0.000554566	0.00514275	1.77033	cytochrome P450 family 2 subfamily J member 2	0	0	0	0
BAD	1313	0.000555123	0.00514275	1.77021	BCL2 associated agonist of cell death	0	0	0	0
OCLN	1314	0.000555311	0.00514275	1.77017	occludin	0	0	0	0
SPOP	1315	0.000556173	0.00514682	1.76998	speckle type BTB/POZ protein	0	0	0	0
NOLC1	1316	0.00055865	0.00516582	1.76946	nucleolar and coiled-body phosphoprotein 1	0	0	0	0
TSC2	1317	0.00055963	0.00517095	1.76925	tuberous sclerosis 2	0	0	0	0
C5orf30	1318	0.000563363	0.00520149	1.76847	chromosome 5 open reading frame 30	0	0	0	0
PDIA3	1319	0.000566763	0.00522892	1.76776	protein disulfide isomerase family A member 3	0	0	0	0
COPS4	1320	0.000571605	0.00526448	1.76675	COP9 signalosome subunit 4	0	0	0	0
POLR2E	1321	0.000571906	0.00526448	1.76669	RNA polymerase II subunit E	0	0	0	0
SNU13	1322	0.000571916	0.00526448	1.76668	small nuclear ribonucleoprotein 13	0	0	0	0
RFWD3	1323	0.000573629	0.00527618	1.76633	ring finger and WD repeat domain 3	0	0	0	0
NEK2	1324	0.000574054	0.00527618	1.76624	NIMA related kinase 2	0	0	0	0
ZBTB24	1325	0.000575608	0.00528647	1.76592	zinc finger and BTB domain containing 24	0	0	0	0
GPRASP1	1326	0.000582556	0.00534624	1.7645	G protein-coupled receptor associated sorting protein 1	0	0	0	0
BAHD1	1327	0.000585966	0.00537349	1.76381	bromo adjacent homology domain containing 1	0	0	0	0
POU5F1	1328	0.000588676	0.00539428	1.76326	POU class 5 homeobox 1	0	0	0	0
EXOSC2	1329	0.00058956	0.00539831	1.76309	exosome component 2	0	0	0	0
ZNF420	1330	0.000591511	0.00541211	1.76269	zinc finger protein 420	0	0	0	0
HDAC7	1331	0.00059224	0.00541471	1.76255	histone deacetylase 7	0	0	0	0
SEC63	1332	0.000593472	0.00542189	1.7623	SEC63 homolog, protein translocation regulator	0	0	0	0
BRPF1	1333	0.000595766	0.00543877	1.76184	bromodomain and PHD finger containing 1	0	0	0	0
PSMB5	1334	0.000602478	0.0054952	1.76052	proteasome subunit beta 5	0	0	0	0
GPATCH1	1335	0.00060285	0.0054952	1.76044	G-patch domain containing 1	0	0	0	0
TARBP2	1336	0.000603517	0.00549715	1.76031	TARBP2, RISC loading complex RNA binding subunit	0	0	0	0
TNFAIP1	1337	0.0006107	0.00555842	1.75891	TNF alpha induced protein 1	0	0	0	0
HIPK4	1338	0.000615959	0.00560209	1.75789	homeodomain interacting protein kinase 4	0	0	0	0
KANK2	1339	0.000617151	0.00560874	1.75766	KN motif and ankyrin repeat domains 2	0	0	0	0
KCNMA1	1340	0.000622606	0.00565189	1.75661	potassium calcium-activated channel subfamily M alpha 1	0	0	0	0
CFAP206	1341	0.000622827	0.00565189	1.75657	cilia and flagella associated protein 206	0	0	0	0
SLMAP	1342	0.000623796	0.00565646	1.75638	sarcolemma associated protein	0	0	0	0
PSEN1	1343	0.000630536	0.00571332	1.7551	presenilin 1	0	0	0	0
PPP2CA	1344	0.000632246	0.00572132	1.75478	protein phosphatase 2 catalytic subunit alpha	0	0	0	0
FOXB1	1345	0.000632358	0.00572132	1.75476	forkhead box B1	0	0	0	0
FEM1C	1346	0.000635826	0.00574842	1.75411	fem-1 homolog C	0	0	0	0
ACTL6A	1347	0.0006366	0.00575102	1.75396	actin like 6A	0	0	0	0
DNAJC7	1348	0.000637952	0.00575102	1.75371	DnaJ heat shock protein family (Hsp40) member C7	0	0	0	0
SNRPB2	1349	0.000638052	0.00575102	1.75369	small nuclear ribonucleoprotein polypeptide B2	1	0	0	1
ATN1	1350	0.00063822	0.00575102	1.75366	atrophin 1	0	0	0	0
RAB11B	1351	0.000638478	0.00575102	1.75361	RAB11B, member RAS oncogene family	0	0	0	0
CCND1	1352	0.000650267	0.00585289	1.75143	cyclin D1	0	0	0	0
GPS2	1353	0.000651972	0.00586389	1.75112	G protein pathway suppressor 2	0	0	0	0
PARP1	1354	0.000652965	0.00586769	1.75094	poly(ADP-ribose) polymerase 1	0	0	0	0
PSMD12	1355	0.000653358	0.00586769	1.75086	proteasome 26S subunit, non-ATPase 12	0	0	0	0
MDC1	1356	0.000663217	0.00595184	1.74907	mediator of DNA damage checkpoint 1	0	0	0	0
TTLL12	1357	0.000665509	0.00596801	1.74866	tubulin tyrosine ligase like 12	0	0	0	0
FAM107A	1358	0.000668451	0.00598997	1.74814	family with sequence similarity 107 member A	0	0	0	0
DMRT3	1359	0.000670494	0.00600386	1.74777	doublesex and mab-3 related transcription factor 3	0	0	0	0
SAP30	1360	0.000678107	0.00606756	1.74642	Sin3A associated protein 30	0	0	0	0
YES1	1361	0.000679918	0.0060793	1.7461	YES proto-oncogene 1, Src family tyrosine kinase	0	0	0	0
NRG1	1362	0.000681888	0.00609152	1.74575	neuregulin 1	0	0	0	0
NUDC	1363	0.000682286	0.00609152	1.74568	nuclear distribution C, dynein complex regulator	0	0	0	0
PCM1	1364	0.000683202	0.00609522	1.74552	pericentriolar material 1	0	0	0	0
XRCC5	1365	0.000697082	0.0062145	1.74311	X-ray repair cross complementing 5	0	0	0	0
TTC38	1366	0.000698903	0.00622617	1.7428	tetratricopeptide repeat domain 38	0	0	0	0
ERCC3	1367	0.00069946	0.00622657	1.74271	ERCC excision repair 3, TFIIH core complex helicase subunit	0	0	0	0
TSPYL4	1368	0.000701289	0.00623829	1.74239	TSPY like 4	0	0	0	0
ANXA3	1369	0.000703709	0.00625525	1.74198	annexin A3	0	0	0	0
CALU	1370	0.000704403	0.00625685	1.74186	calumenin	0	0	0	0
BCL2	1371	0.000705052	0.00625804	1.74175	BCL2, apoptosis regulator	0	0	0	0
USF1	1372	0.000710636	0.00630301	1.7408	upstream transcription factor 1	0	0	0	0
PAGE2	1373	0.000712901	0.00631849	1.74042	PAGE family member 2	0	0	0	0
ZMYM2	1374	0.000714912	0.00633171	1.74008	zinc finger MYM-type containing 2	0	0	0	0
ATP6V1A	1375	0.000720796	0.00637642	1.7391	ATPase H+ transporting V1 subunit A	0	0	0	0
MIIP	1376	0.000721009	0.00637642	1.73906	migration and invasion inhibitory protein	0	0	0	0
SGK1	1377	0.00072762	0.00643021	1.73796	serum/glucocorticoid regulated kinase 1	0	0	0	0
MKI67	1378	0.000728905	0.0064369	1.73775	marker of proliferation Ki-67	0	0	0	0
DOK7	1379	0.000731597	0.00645598	1.73731	docking protein 7	0	0	0	0
CRYGS	1380	0.000732308	0.00645758	1.73719	crystallin gamma S	0	0	0	0
RSPH1	1381	0.000741363	0.00652329	1.73571	radial spoke head 1 homolog	0	0	0	0
MSI1	1382	0.000741368	0.00652329	1.73571	musashi RNA binding protein 1	0	0	0	0
PNMA6A	1382	0.000741368	0.00652329	1.73571	paraneoplastic Ma antigen family member 6A	0	0	0	0
DAB1	1384	0.000745523	0.00655511	1.73504	DAB1, reelin adaptor protein	0	0	0	0
DPP3	1385	0.000756177	0.00664152	1.73333	dipeptidyl peptidase 3	0	0	0	0
DST	1386	0.000756442	0.00664152	1.73329	dystonin	0	0	0	0
CBY1	1387	0.000758269	0.00665276	1.733	chibby family member 1, beta catenin antagonist	0	0	0	0
DDB1	1388	0.00076055	0.00666796	1.73263	damage specific DNA binding protein 1	0	0	0	0
CD99L2	1389	0.000763184	0.00668624	1.73222	CD99 molecule like 2	0	0	0	0
G3BP1	1390	0.000765431	0.0067011	1.73186	G3BP stress granule assembly factor 1	0	0	0	0
UXT	1391	0.000766699	0.00670737	1.73166	ubiquitously expressed prefoldin like chaperone	0	0	0	0
TCEA1	1392	0.000773831	0.00676491	1.73054	transcription elongation factor A1	0	0	0	0
PSMC1	1393	0.000775415	0.00677389	1.7303	proteasome 26S subunit, ATPase 1	0	0	0	0
KIDINS220	1394	0.000777871	0.00679047	1.72991	kinase D interacting substrate 220	0	0	0	0
CLPB	1395	0.000779692	0.00680148	1.72963	ClpB homolog, mitochondrial AAA ATPase chaperonin	0	0	0	0
HIPK1	1396	0.000781099	0.00680888	1.72941	homeodomain interacting protein kinase 1	0	0	0	0
CALCOCO1	1397	0.000781855	0.00681059	1.7293	calcium binding and coiled-coil domain 1	0	0	0	0
GPATCH2L	1398	0.000783569	0.00682064	1.72903	G-patch domain containing 2 like	0	0	0	0
CSNK1E	1399	0.000787073	0.00683779	1.72849	casein kinase 1 epsilon	0	0	0	0
SFI1	1400	0.000787149	0.00683779	1.72848	SFI1 centrin binding protein	0	0	0	0
TOP2A	1401	0.000787225	0.00683779	1.72847	topoisomerase (DNA) II alpha	0	0	0	0
WIPI2	1402	0.000788358	0.00684274	1.7283	WD repeat domain, phosphoinositide interacting 2	0	0	0	0
IBTK	1403	0.000791304	0.00686342	1.72784	inhibitor of Bruton tyrosine kinase	0	0	0	0
ZKSCAN4	1404	0.000802927	0.00695927	1.72608	zinc finger with KRAB and SCAN domains 4	0	0	0	0
WDFY3	1405	0.000803619	0.00696032	1.72598	WD repeat and FYVE domain containing 3	0	0	0	0
GORASP1	1406	0.000805998	0.00697596	1.72562	golgi reassembly stacking protein 1	0	0	0	0
ZNF398	1407	0.000810478	0.00700974	1.72495	zinc finger protein 398	0	0	0	0
ITCH	1408	0.000811566	0.00701378	1.72478	itchy E3 ubiquitin protein ligase	0	0	0	0
SLC25A48	1409	0.000812098	0.00701378	1.7247	solute carrier family 25 member 48	0	0	0	0
RASSF4	1410	0.000812799	0.00701486	1.7246	Ras association domain family member 4	0	0	0	0
KRT38	1411	0.000814103	0.00701774	1.72441	keratin 38	0	0	0	0
AKR1B10	1412	0.000814286	0.00701774	1.72438	aldo-keto reductase family 1 member B10	0	0	0	0
MPP1	1413	0.000820063	0.00706253	1.72352	membrane palmitoylated protein 1	0	0	0	0
FANCD2	1414	0.000824297	0.00709396	1.7229	Fanconi anemia complementation group D2	0	0	0	0
CFLAR	1415	0.000833258	0.00716602	1.72158	CASP8 and FADD like apoptosis regulator	0	0	0	0
KHDRBS1	1416	0.000834231	0.00716825	1.72144	KH RNA binding domain containing, signal transduction associated 1	0	0	0	0
UBL4A	1417	0.000834696	0.00716825	1.72137	ubiquitin like 4A	0	0	0	0
CD3E	1418	0.000835539	0.00717043	1.72125	CD3e molecule	0	0	0	0
FRG1	1419	0.000839598	0.00720019	1.72066	FSHD region gene 1	0	0	0	0
CREB1	1420	0.000842387	0.00721902	1.72026	cAMP responsive element binding protein 1	0	0	0	0
DTNB	1421	0.000847346	0.0072564	1.71955	dystrobrevin beta	0	0	0	0
EIF4B	1422	0.000854428	0.00731191	1.71854	eukaryotic translation initiation factor 4B	0	0	0	0
ZFAND5	1423	0.000856487	0.00732438	1.71824	zinc finger AN1-type containing 5	0	0	0	0
PQBP1	1424	0.000861178	0.00735932	1.71758	polyglutamine binding protein 1	0	0	0	0
ZZZ3	1425	0.000864479	0.00738235	1.71711	zinc finger ZZ-type containing 3	0	0	0	0
GMEB1	1426	0.000869471	0.00741977	1.71641	glucocorticoid modulatory element binding protein 1	0	0	0	0
AKAP5	1427	0.000870917	0.0074269	1.71621	A-kinase anchoring protein 5	0	0	0	0
RABEPK	1428	0.000878575	0.00748696	1.71514	Rab9 effector protein with kelch motifs	0	0	0	0
VTN	1429	0.000885166	0.00753784	1.71423	vitronectin	0	0	0	0
ARHGEF40	1430	0.000889977	0.00757352	1.71357	Rho guanine nucleotide exchange factor 40	0	0	0	0
THAP8	1431	0.000895717	0.00761704	1.71279	THAP domain containing 8	0	0	0	0
WIZ	1432	0.000901134	0.00765775	1.71205	widely interspaced zinc finger motifs	0	0	0	0
PYM1	1433	0.000904928	0.00768462	1.71154	PYM homolog 1, exon junction complex associated factor	0	0	0	0
NXF1	1434	0.00090591	0.0076876	1.7114	nuclear RNA export factor 1	0	0	0	0
FUBP3	1435	0.000913626	0.00774768	1.71037	far upstream element binding protein 3	0	0	0	0
POLR2C	1436	0.000915968	0.00776213	1.71006	RNA polymerase II subunit C	0	0	0	0
TFAP2B	1437	0.000923476	0.0078203	1.70906	transcription factor AP-2 beta	0	0	0	0
ETV6	1438	0.000926005	0.00783627	1.70872	ETS variant 6	0	0	0	0
ZNF32	1439	0.000928445	0.00785146	1.7084	zinc finger protein 32	0	0	0	0
CFTR	1440	0.000929242	0.00785274	1.7083	cystic fibrosis transmembrane conductance regulator	0	0	0	0
YTHDF1	1441	0.000935728	0.00790206	1.70745	YTH N6-methyladenosine RNA binding protein 1	0	0	0	0
CCDC184	1442	0.00094407	0.00796698	1.70636	coiled-coil domain containing 184	0	0	0	0
PSMD14	1443	0.000945927	0.00797712	1.70612	proteasome 26S subunit, non-ATPase 14	0	0	0	0
GANAB	1444	0.000950723	0.00801201	1.7055	glucosidase II alpha subunit	0	0	0	0
HMGB1	1445	0.000953883	0.00803308	1.70509	high mobility group box 1	0	0	0	0
TNF	1446	0.000957665	0.00805463	1.70461	tumor necrosis factor	0	0	0	0
CCSER2	1447	0.000957766	0.00805463	1.70459	coiled-coil serine rich protein 2	0	0	0	0
ANAPC1	1448	0.000959153	0.00806073	1.70442	anaphase promoting complex subunit 1	0	0	0	0
ZNF670	1449	0.000970253	0.00814839	1.703	zinc finger protein 670	0	0	0	0
ORC4	1450	0.000971382	0.00815224	1.70286	origin recognition complex subunit 4	0	0	0	0
ZNF790	1451	0.00097438	0.00817176	1.70248	zinc finger protein 790	0	0	0	0
ZEB2	1452	0.000985188	0.00825671	1.70113	zinc finger E-box binding homeobox 2	0	0	0	0
ESR1	1453	0.000988689	0.00828036	1.70069	estrogen receptor 1	0	0	0	0
SLC38A2	1454	0.000992942	0.00831026	1.70016	solute carrier family 38 member 2	0	0	0	0
RPL23	1455	0.000994127	0.00831446	1.70002	ribosomal protein L23	0	0	0	0
SSR1	1456	0.00099838	0.00833876	1.69949	signal sequence receptor subunit 1	0	0	0	0
ARRDC3	1457	0.000998404	0.00833876	1.69949	arrestin domain containing 3	0	0	0	0
VRK2	1458	0.00100058	0.00835124	1.69922	vaccinia related kinase 2	1	0	0	2
HYDIN	1459	0.00100242	0.00835566	1.699	HYDIN, axonemal central pair apparatus protein	1	0	0	1
TAF1D	1460	0.00100249	0.00835566	1.69899	TATA-box binding protein associated factor, RNA polymerase I subunit D	0	0	0	0
MXI1	1461	0.00100499	0.00837083	1.69868	MAX interactor 1, dimerization protein	0	0	0	0
LIG4	1462	0.00100904	0.00839877	1.69819	DNA ligase 4	0	0	0	0
PSMD6	1463	0.00101342	0.00842948	1.69765	proteasome 26S subunit, non-ATPase 6	0	0	0	0
LDHD	1464	0.00101719	0.00844942	1.6972	lactate dehydrogenase D	0	0	0	0
PSMD13	1465	0.00101721	0.00844942	1.69719	proteasome 26S subunit, non-ATPase 13	0	0	0	0
HSBP1	1466	0.00102325	0.00849381	1.69646	heat shock factor binding protein 1	0	0	0	0
IL2RG	1467	0.00102621	0.0085092	1.69611	interleukin 2 receptor subunit gamma	0	0	0	0
GRXCR1	1468	0.0010265	0.0085092	1.69607	glutaredoxin and cysteine rich domain containing 1	1	1	0	0
NUP58	1469	0.00102818	0.00851729	1.69587	nucleoporin 58	0	0	0	0
BRAP	1470	0.00103813	0.00859385	1.69469	BRCA1 associated protein	0	0	0	0
PRKAR2B	1471	0.00104331	0.00862744	1.69407	protein kinase cAMP-dependent type II regulatory subunit beta	0	0	0	0
BCR	1472	0.0010436	0.00862744	1.69404	BCR, RhoGEF and GTPase activating protein	0	0	0	0
HERC2	1473	0.00104606	0.00864185	1.69375	HECT and RLD domain containing E3 ubiquitin protein ligase 2	0	0	0	0
CPNE2	1474	0.00105693	0.00872581	1.69247	copine 2	0	0	0	0
ANAPC7	1475	0.00105806	0.00872916	1.69234	anaphase promoting complex subunit 7	0	0	0	0
TACSTD2	1476	0.00106016	0.00873464	1.69209	tumor associated calcium signal transducer 2	0	0	0	0
UTF1	1476	0.00106016	0.00873464	1.69209	undifferentiated embryonic cell transcription factor 1	0	0	0	0
ASF1B	1478	0.00106316	0.00875346	1.69174	anti-silencing function 1B histone chaperone	0	0	0	0
RBBP5	1479	0.00106767	0.00878466	1.69122	RB binding protein 5, histone lysine methyltransferase complex subunit	0	0	0	0
RWDD2B	1480	0.00106906	0.00879009	1.69106	RWD domain containing 2B	0	0	0	0
TUBA4A	1481	0.00107223	0.00881026	1.69069	tubulin alpha 4a	0	0	0	0
ILF2	1482	0.00108122	0.00887691	1.68966	interleukin enhancer binding factor 2	0	0	0	0
SEC23IP	1483	0.0010818	0.00887691	1.68959	SEC23 interacting protein	0	0	0	0
NUP133	1484	0.00109605	0.00898776	1.68798	nucleoporin 133	0	0	0	0
TMX1	1485	0.00110748	0.00907536	1.68669	thioredoxin related transmembrane protein 1	0	0	0	0
WDR25	1486	0.00111025	0.00909196	1.68638	WD repeat domain 25	0	0	0	0
GTPBP10	1487	0.00111733	0.00914377	1.68559	GTP binding protein 10	0	0	0	0
HMOX1	1488	0.00112914	0.00923175	1.68429	heme oxygenase 1	0	0	0	0
NPBWR2	1489	0.0011296	0.00923175	1.68424	neuropeptides B and W receptor 2	0	0	0	0
SSR3	1490	0.0011369	0.00928518	1.68344	signal sequence receptor subunit 3	0	0	0	0
MAGOH	1491	0.00114122	0.00931426	1.68297	mago homolog, exon junction complex core component	0	0	0	0
CKAP4	1492	0.00115531	0.00938422	1.68144	cytoskeleton associated protein 4	0	0	0	0
PLCG1	1493	0.0011581	0.00938422	1.68114	phospholipase C gamma 1	0	0	0	0
HIST1H3A	1494	0.00115905	0.00938422	1.68104	histone cluster 1 H3 family member a	0	0	0	0
HIST1H3B	1494	0.00115905	0.00938422	1.68104	histone cluster 1 H3 family member b	0	0	0	0
HIST1H3C	1494	0.00115905	0.00938422	1.68104	histone cluster 1 H3 family member c	0	0	0	0
HIST1H3D	1494	0.00115905	0.00938422	1.68104	histone cluster 1 H3 family member d	0	0	0	0
HIST1H3E	1494	0.00115905	0.00938422	1.68104	histone cluster 1 H3 family member e	0	0	0	0
HIST1H3F	1494	0.00115905	0.00938422	1.68104	histone cluster 1 H3 family member f	0	0	0	0
HIST1H3G	1494	0.00115905	0.00938422	1.68104	histone cluster 1 H3 family member g	0	0	0	0
HIST1H3H	1494	0.00115905	0.00938422	1.68104	histone cluster 1 H3 family member h	0	0	0	0
HIST1H3I	1494	0.00115905	0.00938422	1.68104	histone cluster 1 H3 family member i	0	0	0	0
HIST1H3J	1494	0.00115905	0.00938422	1.68104	histone cluster 1 H3 family member j	0	0	0	0
BRAF	1504	0.00115998	0.0093855	1.68094	B-Raf proto-oncogene, serine/threonine kinase	0	0	0	0
PSME2	1505	0.001165	0.00941986	1.6804	proteasome activator subunit 2	0	0	0	0
HPGDS	1506	0.00117079	0.00945588	1.67979	hematopoietic prostaglandin D synthase	0	0	0	0
CNOT1	1507	0.00117161	0.00945588	1.6797	CCR4-NOT transcription complex subunit 1	0	0	0	0
AGO3	1508	0.00117179	0.00945588	1.67968	argonaute 3, RISC catalytic component	0	0	0	0
TOR1AIP2	1509	0.00117443	0.00947093	1.6794	torsin 1A interacting protein 2	0	0	0	0
VDR	1510	0.00118579	0.00955625	1.6782	vitamin D receptor	0	0	0	0
BHLHE40	1511	0.00118754	0.00956402	1.67802	basic helix-loop-helix family member e40	0	0	0	0
KRTAP26-1	1512	0.00120225	0.00967606	1.67648	keratin associated protein 26-1	0	0	0	0
MRPL48	1513	0.0012047	0.00968933	1.67623	mitochondrial ribosomal protein L48	0	0	0	0
ARL2	1514	0.00120554	0.00968975	1.67614	ADP ribosylation factor like GTPase 2	0	0	0	0
SRSF2	1515	0.00121445	0.00975491	1.67523	serine and arginine rich splicing factor 2	0	0	0	0
HOXA3	1516	0.0012198	0.0097914	1.67468	homeobox A3	0	0	0	0
TIE1	1517	0.00122383	0.00981366	1.67427	tyrosine kinase with immunoglobulin like and EGF like domains 1	0	0	0	0
KIF5A	1518	0.00122419	0.00981366	1.67423	kinesin family member 5A	0	0	0	0
NR1H2	1519	0.00123009	0.00985446	1.67363	nuclear receptor subfamily 1 group H member 2	0	0	0	0
RPS20	1520	0.00123517	0.00988723	1.67311	ribosomal protein S20	0	0	0	0
FAM110A	1521	0.0012358	0.00988723	1.67305	family with sequence similarity 110 member A	0	0	0	0
PGM2	1522	0.00124009	0.00991505	1.67262	phosphoglucomutase 2	0	0	0	0
CGN	1523	0.00124515	0.00994897	1.67211	cingulin	0	0	0	0
GSTP1	1524	0.00124687	0.00995615	1.67194	glutathione S-transferase pi 1	0	0	0	0
SYNPO	1525	0.00125363	0.0100036	1.67126	synaptopodin	0	0	0	0
CLU	1526	0.00126719	0.0101051	1.66991	clusterin	0	0	0	0
KRT6C	1527	0.00127059	0.0101256	1.66958	keratin 6C	0	0	0	0
MYOD1	1528	0.00127793	0.0101773	1.66886	myogenic differentiation 1	0	0	0	0
CETN2	1529	0.00127874	0.0101773	1.66878	centrin 2	0	0	0	0
NUDT14	1530	0.00129021	0.0102618	1.66766	nudix hydrolase 14	0	0	0	0
MRPS23	1531	0.00129311	0.0102781	1.66738	mitochondrial ribosomal protein S23	0	0	0	0
TINAGL1	1532	0.00129438	0.0102787	1.66725	tubulointerstitial nephritis antigen like 1	0	0	0	0
CCNB1	1533	0.00129487	0.0102787	1.66721	cyclin B1	0	0	0	0
EXOSC1	1534	0.00129949	0.0103087	1.66676	exosome component 1	0	0	0	0
SULT1C2	1535	0.00130359	0.0103345	1.66637	sulfotransferase family 1C member 2	0	0	0	0
PRDX1	1536	0.00130856	0.0103671	1.66589	peroxiredoxin 1	0	0	0	0
BRD8	1537	0.00131052	0.0103758	1.6657	bromodomain containing 8	0	0	0	0
BIRC5	1538	0.00131992	0.0104435	1.6648	baculoviral IAP repeat containing 5	0	0	0	0
LIG3	1539	0.00132679	0.010491	1.66415	DNA ligase 3	0	0	0	0
HOMER3	1540	0.00133231	0.0105278	1.66363	homer scaffolding protein 3	0	0	0	0
CEBPB	1541	0.00134459	0.010608	1.66248	CCAAT/enhancer binding protein beta	0	0	0	0
MOB1A	1542	0.00134462	0.010608	1.66247	MOB kinase activator 1A	0	0	0	0
RYR2	1543	0.00134507	0.010608	1.66243	ryanodine receptor 2	0	0	0	0
DLEU1	1544	0.00135192	0.0106551	1.66179	deleted in lymphocytic leukemia 1 (non-protein coding)	0	0	0	0
ATRIP	1545	0.00135911	0.0107048	1.66113	ATR interacting protein	0	0	0	0
PIH1D1	1546	0.0013685	0.0107716	1.66026	PIH1 domain containing 1	0	0	0	0
RPAIN	1547	0.00136936	0.0107716	1.66018	RPA interacting protein	0	0	0	0
DCUN1D1	1548	0.00137356	0.0107977	1.65979	defective in cullin neddylation 1 domain containing 1	0	0	0	0
FOXR1	1549	0.0013811	0.01085	1.6591	forkhead box R1	0	0	0	0
RAB5A	1550	0.00139114	0.0109218	1.65819	RAB5A, member RAS oncogene family	0	0	0	0
PSMD8	1551	0.00139237	0.0109244	1.65808	proteasome 26S subunit, non-ATPase 8	0	0	0	0
ZNF488	1552	0.00139542	0.0109413	1.6578	zinc finger protein 488	0	0	0	0
RPIA	1553	0.00139815	0.0109556	1.65756	ribose 5-phosphate isomerase A	0	0	0	0
DHX15	1554	0.00140015	0.0109643	1.65738	DEAH-box helicase 15	0	0	0	0
CENPB	1555	0.0014047	0.0109928	1.65697	centromere protein B	0	0	0	0
TBC1D7	1556	0.00141116	0.0110362	1.65639	TBC1 domain family member 7	0	0	0	0
MRFAP1	1557	0.00141623	0.011062	1.65594	Morf4 family associated protein 1	0	0	0	0
CDC16	1558	0.00141627	0.011062	1.65593	cell division cycle 16	0	0	0	0
BAG4	1559	0.0014195	0.0110801	1.65565	BCL2 associated athanogene 4	0	0	0	0
EXOC1	1560	0.00142956	0.0111515	1.65475	exocyst complex component 1	0	0	0	0
APOBEC1	1561	0.00143052	0.0111518	1.65467	apolipoprotein B mRNA editing enzyme catalytic subunit 1	0	0	0	0
KIF1BP	1562	0.00143507	0.0111753	1.65427	KIF1 binding protein	0	0	0	0
HTRA2	1563	0.00143537	0.0111753	1.65424	HtrA serine peptidase 2	0	0	0	0
MTOR	1564	0.00144009	0.011199	1.65383	mechanistic target of rapamycin	0	0	0	0
SSX2	1565	0.00144117	0.011199	1.65373	SSX family member 2	0	0	0	0
SSX2B	1565	0.00144117	0.011199	1.65373	SSX family member 2B	0	0	0	0
POLR2H	1567	0.00144728	0.0112393	1.6532	RNA polymerase II subunit H	0	0	0	0
MED1	1568	0.00145232	0.0112673	1.65276	mediator complex subunit 1	0	0	0	0
NUDT21	1569	0.00145273	0.0112673	1.65272	nudix hydrolase 21	0	0	0	0
ERBB4	1570	0.00145823	0.0113027	1.65224	erb-b2 receptor tyrosine kinase 4	0	0	0	0
HEXIM1	1571	0.00146713	0.0113645	1.65147	hexamethylene bisacetamide inducible 1	0	0	0	0
KIF20B	1572	0.00147191	0.0113942	1.65106	kinesin family member 20B	0	0	0	0
TNNI1	1573	0.00147865	0.0114391	1.65048	troponin I1, slow skeletal type	0	0	0	0
AP2A1	1574	0.00148535	0.0114836	1.64991	adaptor related protein complex 2 alpha 1 subunit	0	0	0	0
COX5B	1575	0.00148672	0.0114869	1.64979	cytochrome c oxidase subunit 5B	0	0	0	0
SPTBN1	1576	0.00148855	0.0114938	1.64964	spectrin beta, non-erythrocytic 1	0	0	0	0
KRT7	1577	0.00149096	0.0115	1.64943	keratin 7	0	0	0	0
NCOR2	1578	0.00149125	0.0115	1.64941	nuclear receptor corepressor 2	0	0	0	0
FBXW11	1579	0.00149398	0.0115137	1.64918	F-box and WD repeat domain containing 11	0	0	0	0
MME	1580	0.00149562	0.0115191	1.64904	membrane metalloendopeptidase	0	0	0	0
SMURF1	1581	0.0014993	0.0115401	1.64873	SMAD specific E3 ubiquitin protein ligase 1	0	0	0	0
RIN1	1582	0.00150327	0.0115634	1.64839	Ras and Rab interactor 1	0	0	0	0
BIRC7	1583	0.00151074	0.0116135	1.64776	baculoviral IAP repeat containing 7	0	0	0	0
HSPE1	1584	0.00151243	0.0116191	1.64762	heat shock protein family E (Hsp10) member 1	0	0	0	0
MT1X	1585	0.0015155	0.0116354	1.64736	metallothionein 1X	0	0	0	0
ACADSB	1586	0.00152299	0.0116856	1.64674	acyl-CoA dehydrogenase, short/branched chain	0	0	0	0
PDCD6IP	1587	0.00152616	0.0117025	1.64647	programmed cell death 6 interacting protein	0	0	0	0
MKS1	1588	0.00153208	0.0117405	1.64598	Meckel syndrome, type 1	0	0	0	0
CXXC1	1589	0.0015358	0.0117616	1.64568	CXXC finger protein 1	0	0	0	0
NUB1	1590	0.00155297	0.0118856	1.64426	negative regulator of ubiquitin like proteins 1	0	0	0	0
HMGN1	1591	0.00156715	0.0119866	1.64311	high mobility group nucleosome binding domain 1	0	0	0	0
FOXA3	1592	0.001571	0.0120085	1.64279	forkhead box A3	0	0	0	0
CLDN2	1593	0.00157394	0.0120166	1.64256	claudin 2	0	0	0	0
TACC3	1594	0.00157404	0.0120166	1.64255	transforming acidic coiled-coil containing protein 3	0	0	0	0
KAT7	1595	0.00157932	0.0120494	1.64212	lysine acetyltransferase 7	0	0	0	0
HYOU1	1596	0.00158098	0.0120544	1.64199	hypoxia up-regulated 1	0	0	0	0
EGR1	1597	0.00161401	0.0122986	1.63935	early growth response 1	0	0	0	0
DYNC1H1	1598	0.00161578	0.0123044	1.63921	dynein cytoplasmic 1 heavy chain 1	0	0	0	0
SLC3A2	1599	0.00162044	0.0123322	1.63885	solute carrier family 3 member 2	0	0	0	0
TRAPPC4	1600	0.00162508	0.0123597	1.63848	trafficking protein particle complex 4	0	0	0	0
ZNF133	1601	0.00162752	0.0123706	1.63829	zinc finger protein 133	0	0	0	0
KEAP1	1602	0.00165586	0.0125781	1.63609	kelch like ECH associated protein 1	0	0	0	0
FUT9	1603	0.0016629	0.0126237	1.63555	fucosyltransferase 9	0	0	0	0
IRS4	1604	0.00167901	0.012738	1.63431	insulin receptor substrate 4	0	0	0	0
CELF3	1605	0.00168617	0.0127844	1.63377	CUGBP Elav-like family member 3	0	0	0	0
CEP19	1606	0.00169056	0.0128097	1.63344	centrosomal protein 19	0	0	0	0
ZAP70	1607	0.00169296	0.0128199	1.63325	zeta chain of T-cell receptor associated protein kinase 70	0	0	0	0
STAT5A	1608	0.00171024	0.0129427	1.63195	signal transducer and activator of transcription 5A	0	0	0	0
PAPD5	1609	0.00172542	0.0130427	1.63082	poly(A) RNA polymerase D5, non-canonical	0	0	0	0
KIF9	1610	0.00172559	0.0130427	1.63081	kinesin family member 9	0	0	0	0
PSMD1	1611	0.00173098	0.0130753	1.63041	proteasome 26S subunit, non-ATPase 1	0	0	0	0
ARID3B	1612	0.00174907	0.0132038	1.62908	AT-rich interaction domain 3B	0	0	0	0
SCRN2	1613	0.00175151	0.0132139	1.6289	secernin 2	0	0	0	0
CCDC137	1614	0.0017573	0.0132495	1.62847	coiled-coil domain containing 137	0	0	0	0
BBS2	1615	0.00176268	0.0132818	1.62808	Bardet-Biedl syndrome 2	0	0	0	0
S100Z	1616	0.00176823	0.0133153	1.62768	S100 calcium binding protein Z	0	0	0	0
TMEM209	1617	0.00177128	0.0133301	1.62746	transmembrane protein 209	0	0	0	0
TXLNG	1618	0.001783	0.01341	1.62661	taxilin gamma	0	0	0	0
NUP98	1619	0.00179881	0.0135145	1.62547	nucleoporin 98	0	0	0	0
SIMC1	1620	0.00179912	0.0135145	1.62545	SUMO interacting motifs containing 1	0	0	0	0
TRIM15	1621	0.00181085	0.0135942	1.62462	tripartite motif containing 15	0	0	0	0
PRKAA2	1622	0.00181254	0.0135985	1.6245	protein kinase AMP-activated catalytic subunit alpha 2	0	0	0	0
DNAJB1	1623	0.00182131	0.0136559	1.62388	DnaJ heat shock protein family (Hsp40) member B1	0	0	0	0
ELL	1624	0.00182596	0.0136823	1.62355	elongation factor for RNA polymerase II	0	0	0	0
LMNB1	1625	0.00182841	0.0136923	1.62337	lamin B1	0	0	0	0
CCT6A	1626	0.0018429	0.0137922	1.62236	chaperonin containing TCP1 subunit 6A	0	0	0	0
PSMD5	1627	0.00184419	0.0137935	1.62227	proteasome 26S subunit, non-ATPase 5	0	0	0	0
CYLD	1628	0.00185765	0.0138856	1.62133	CYLD lysine 63 deubiquitinase	0	0	0	0
MYCN	1629	0.00186276	0.0139124	1.62098	MYCN proto-oncogene, bHLH transcription factor	0	0	0	0
SAXO1	1630	0.00186352	0.0139124	1.62092	stabilizer of axonemal microtubules 1	0	0	0	0
FBXW8	1631	0.00187783	0.0140106	1.61994	F-box and WD repeat domain containing 8	0	0	0	0
HNRNPR	1632	0.00187998	0.0140181	1.61979	heterogeneous nuclear ribonucleoprotein R	0	0	0	0
RAB8B	1633	0.00188638	0.0140571	1.61935	RAB8B, member RAS oncogene family	0	0	0	0
PPL	1634	0.0018982	0.0141366	1.61854	periplakin	0	0	0	0
CSTF2	1635	0.00190203	0.0141564	1.61828	cleavage stimulation factor subunit 2	0	0	0	0
ANAPC4	1636	0.00190813	0.0141932	1.61787	anaphase promoting complex subunit 4	0	0	0	0
POLDIP3	1637	0.00192068	0.0142778	1.61702	DNA polymerase delta interacting protein 3	0	0	0	0
SERPINH1	1638	0.00192415	0.0142948	1.61679	serpin family H member 1	0	0	0	0
PDHB	1639	0.00193322	0.0143535	1.61618	pyruvate dehydrogenase (lipoamide) beta	0	0	0	0
PPP1R10	1640	0.00194662	0.014442	1.61529	protein phosphatase 1 regulatory subunit 10	0	0	0	0
DOCK7	1641	0.00194751	0.014442	1.61523	dedicator of cytokinesis 7	0	0	0	0
PLD3	1642	0.00195791	0.0145043	1.61454	phospholipase D family member 3	0	0	0	0
SKA1	1643	0.00195829	0.0145043	1.61451	spindle and kinetochore associated complex subunit 1	0	0	0	0
SLX4	1644	0.00196229	0.0145189	1.61425	SLX4 structure-specific endonuclease subunit	0	0	0	0
SEMA4C	1645	0.00196266	0.0145189	1.61423	semaphorin 4C	0	0	0	0
ARHGAP21	1646	0.00196421	0.0145215	1.61412	Rho GTPase activating protein 21	0	0	0	0
RANBP2	1647	0.00196689	0.0145326	1.61395	RAN binding protein 2	0	0	0	0
MAP3K1	1648	0.00196931	0.0145382	1.61379	mitogen-activated protein kinase kinase kinase 1	0	0	0	0
ANKZF1	1649	0.00197005	0.0145382	1.61374	ankyrin repeat and zinc finger domain containing 1	0	0	0	0
ADRM1	1650	0.00197299	0.0145511	1.61355	adhesion regulating molecule 1	0	0	0	0
SERPINB9	1651	0.00197649	0.0145681	1.61332	serpin family B member 9	0	0	0	0
SBDS	1652	0.0019794	0.0145807	1.61313	SBDS, ribosome maturation factor	0	0	0	0
GAMT	1653	0.00198757	0.014632	1.61259	guanidinoacetate N-methyltransferase	0	0	0	0
RPGRIP1	1654	0.00200961	0.0147853	1.61116	retinitis pigmentosa GTPase regulator interacting protein 1	0	0	0	0
DEFA1	1655	0.00201223	0.0147867	1.61099	defensin alpha 1	0	0	0	0
DEFA1B	1655	0.00201223	0.0147867	1.61099	defensin alpha 1B	0	0	0	0
LMF2	1657	0.0020202	0.0148364	1.61048	lipase maturation factor 2	0	0	0	0
NDUFS2	1658	0.0020509	0.0150527	1.60852	NADH:ubiquinone oxidoreductase core subunit S2	0	0	0	0
ZCCHC12	1659	0.00206285	0.0151313	1.60777	zinc finger CCHC-type containing 12	0	0	0	0
SNAPIN	1660	0.00206744	0.0151559	1.60748	SNAP associated protein	0	0	0	0
SLC2A1	1661	0.00207173	0.0151696	1.60721	solute carrier family 2 member 1	0	0	0	0
CD2BP2	1662	0.00207181	0.0151696	1.6072	CD2 cytoplasmic tail binding protein 2	0	0	0	0
PRPF6	1663	0.0020813	0.015223	1.60661	pre-mRNA processing factor 6	0	0	0	0
MCM3AP	1664	0.00208161	0.015223	1.60659	minichromosome maintenance complex component 3 associated protein	0	0	0	0
CCND2	1665	0.00209026	0.0152771	1.60605	cyclin D2	0	0	0	0
STAM2	1666	0.00209236	0.0152833	1.60592	signal transducing adaptor molecule 2	0	0	0	0
PKMYT1	1667	0.00210231	0.0153467	1.6053	protein kinase, membrane associated tyrosine/threonine 1	0	0	0	0
SGPL1	1668	0.00210786	0.0153738	1.60496	sphingosine-1-phosphate lyase 1	0	0	0	0
UGGT1	1669	0.00210854	0.0153738	1.60492	UDP-glucose glycoprotein glucosyltransferase 1	0	0	0	0
RASSF6	1670	0.00211439	0.0154072	1.60456	Ras association domain family member 6	0	0	0	0
AKAP8	1671	0.00213444	0.015544	1.60333	A-kinase anchoring protein 8	0	0	0	0
RECQL4	1672	0.00213616	0.0155472	1.60322	RecQ like helicase 4	0	0	0	0
FAM20C	1673	0.00216005	0.0157083	1.60177	FAM20C, golgi associated secretory pathway kinase	0	0	0	0
ARHGAP32	1674	0.00216088	0.0157083	1.60172	Rho GTPase activating protein 32	0	0	0	0
KANK1	1675	0.00216387	0.0157207	1.60154	KN motif and ankyrin repeat domains 1	0	0	0	0
SUMO2	1676	0.00217365	0.0157823	1.60095	small ubiquitin-like modifier 2	0	0	0	0
APOH	1677	0.00217681	0.0157959	1.60076	apolipoprotein H	0	0	0	0
RAB1A	1678	0.00218279	0.0158298	1.6004	RAB1A, member RAS oncogene family	0	0	0	0
SYK	1679	0.00218849	0.0158593	1.60006	spleen associated tyrosine kinase	0	0	0	0
NAA10	1680	0.00218946	0.0158593	1.6	N(alpha)-acetyltransferase 10, NatA catalytic subunit	0	0	0	0
TMSB4Y	1681	0.00219813	0.0159126	1.59949	thymosin beta 4, Y-linked	0	0	0	0
CBX6	1682	0.00220177	0.0159295	1.59927	chromobox 6	0	0	0	0
RCN1	1683	0.0022051	0.0159379	1.59907	reticulocalbin 1	0	0	0	0
RANBP9	1684	0.00220762	0.0159379	1.59893	RAN binding protein 9	0	0	0	0
HEY1	1685	0.00220799	0.0159379	1.5989	hes related family bHLH transcription factor with YRPW motif 1	0	0	0	0
SCD	1686	0.0022098	0.0159379	1.5988	stearoyl-CoA desaturase	0	0	0	0
RPS27	1687	0.00221054	0.0159379	1.59875	ribosomal protein S27	0	0	0	0
NUDT16L1	1688	0.0022108	0.0159379	1.59874	nudix hydrolase 16 like 1	0	0	0	0
MDH1	1689	0.00221511	0.0159596	1.59848	malate dehydrogenase 1	0	0	0	0
TUBA1B	1690	0.00222887	0.0160492	1.59767	tubulin alpha 1b	0	0	0	0
CHMP3	1691	0.0022323	0.0160643	1.59747	charged multivesicular body protein 3	0	0	0	0
C1D	1692	0.00225885	0.0162458	1.59592	C1D nuclear receptor corepressor	0	0	0	0
EIF3G	1693	0.00226113	0.0162527	1.59579	eukaryotic translation initiation factor 3 subunit G	0	0	0	0
C1orf216	1694	0.00227737	0.0163597	1.59485	chromosome 1 open reading frame 216	0	0	0	0
TSSC4	1695	0.00227937	0.0163644	1.59474	tumor suppressing subtransferable candidate 4	0	0	0	0
NR4A2	1696	0.00228085	0.0163654	1.59465	nuclear receptor subfamily 4 group A member 2	0	0	0	0
ZNF20	1697	0.00229201	0.0164357	1.59401	zinc finger protein 20	0	0	0	0
TNR	1698	0.00230856	0.0165447	1.59307	tenascin R	0	0	0	0
CCDC185	1699	0.00231079	0.0165509	1.59294	coiled-coil domain containing 185	0	0	0	0
TXN2	1700	0.00231297	0.0165568	1.59282	thioredoxin 2	0	0	0	0
KBTBD6	1701	0.00232213	0.0166036	1.5923	kelch repeat and BTB domain containing 6	0	0	0	0
AP2M1	1702	0.00232224	0.0166036	1.59229	adaptor related protein complex 2 mu 1 subunit	0	0	0	0
MXD3	1703	0.00232853	0.0166388	1.59194	MAX dimerization protein 3	0	0	0	0
TRIP10	1704	0.00233054	0.0166434	1.59183	thyroid hormone receptor interactor 10	0	0	0	0
ZFYVE21	1705	0.00233255	0.0166479	1.59171	zinc finger FYVE-type containing 21	0	0	0	0
GATA2	1706	0.00233577	0.0166612	1.59153	GATA binding protein 2	0	0	0	0
MTA1	1707	0.00234196	0.0166955	1.59118	metastasis associated 1	0	0	0	0
GLOD4	1708	0.00235303	0.0167646	1.59056	glyoxalase domain containing 4	0	0	0	0
PPP4R3A	1709	0.00235765	0.0167877	1.59031	protein phosphatase 4 regulatory subunit 3A	0	0	0	0
RBM15	1710	0.00235984	0.0167935	1.59018	RNA binding motif protein 15	0	0	0	0
DNAJA1	1711	0.00236511	0.0168211	1.58989	DnaJ heat shock protein family (Hsp40) member A1	0	0	0	0
CCDC116	1712	0.00238437	0.0169483	1.58882	coiled-coil domain containing 116	0	0	0	0
FAM90A1	1713	0.00238986	0.0169754	1.58852	family with sequence similarity 90 member A1	0	0	0	0
CC2D2A	1714	0.0023919	0.0169754	1.58841	coiled-coil and C2 domain containing 2A	0	0	0	0
CCNA2	1715	0.00239238	0.0169754	1.58838	cyclin A2	0	0	0	0
FKBP15	1716	0.00240087	0.0170258	1.58792	FK506 binding protein 15	0	0	0	0
TAL1	1717	0.00241127	0.0170848	1.58735	TAL bHLH transcription factor 1, erythroid differentiation factor	0	0	0	0
RBM26	1718	0.00241201	0.0170848	1.58731	RNA binding motif protein 26	0	0	0	0
VAMP2	1719	0.00243217	0.0172176	1.58621	vesicle associated membrane protein 2	0	0	0	0
RAB5C	1720	0.00243533	0.0172299	1.58604	RAB5C, member RAS oncogene family	0	0	0	0
RMI1	1721	0.00244605	0.0172915	1.58546	RecQ mediated genome instability 1	0	0	0	0
GLYCTK	1722	0.00244735	0.0172915	1.58539	glycerate kinase	0	0	0	0
COL6A1	1723	0.00244829	0.0172915	1.58534	collagen type VI alpha 1 chain	0	0	0	0
LAMA4	1724	0.00245899	0.017357	1.58477	laminin subunit alpha 4	0	0	0	0
NOM1	1725	0.00246931	0.0174179	1.58421	nucleolar protein with MIF4G domain 1	1	1	0	0
MAPK11	1726	0.00247048	0.0174179	1.58415	mitogen-activated protein kinase 11	0	0	0	0
PHF1	1727	0.00247506	0.0174401	1.58391	PHD finger protein 1	0	0	0	0
AZIN1	1728	0.00249514	0.0175637	1.58284	antizyme inhibitor 1	0	0	0	0
UBQLN2	1729	0.00249637	0.0175637	1.58277	ubiquilin 2	0	0	0	0
NCOA3	1730	0.00249694	0.0175637	1.58275	nuclear receptor coactivator 3	0	0	0	0
ZNF414	1731	0.00249944	0.0175712	1.58261	zinc finger protein 414	0	0	0	0
MAPK1IP1L	1732	0.00250575	0.0176054	1.58228	mitogen-activated protein kinase 1 interacting protein 1 like	0	0	0	0
CD44	1733	0.00251553	0.0176639	1.58177	CD44 molecule (Indian blood group)	0	0	0	0
MAP2K1	1734	0.00251726	0.0176658	1.58167	mitogen-activated protein kinase kinase 1	0	0	0	0
DGCR14	1735	0.00251997	0.0176747	1.58153	DiGeorge syndrome critical region gene 14	0	0	0	0
STX5	1736	0.00252253	0.0176824	1.5814	syntaxin 5	0	0	0	0
NCK1	1737	0.00253855	0.0177844	1.58056	NCK adaptor protein 1	0	0	0	0
PEX5	1738	0.00254693	0.0178329	1.58013	peroxisomal biogenesis factor 5	0	0	0	0
MKRN1	1739	0.00254949	0.0178406	1.57999	makorin ring finger protein 1	0	0	0	0
GSDMB	1740	0.0025588	0.0178954	1.57951	gasdermin B	2	1	3	0
MYO5C	1741	0.00256287	0.0179136	1.5793	myosin VC	0	0	0	0
CTNND1	1742	0.0025673	0.0179342	1.57907	catenin delta 1	0	0	0	0
EXOSC4	1743	0.00257459	0.0179749	1.5787	exosome component 4	0	0	0	0
AK1	1744	0.00257981	0.018001	1.57843	adenylate kinase 1	0	0	0	0
FAM131B	1745	0.00258376	0.0180182	1.57822	family with sequence similarity 131 member B	0	0	0	0
DCTN4	1746	0.00259151	0.0180619	1.57783	dynactin subunit 4	0	0	0	0
EWSR1	1747	0.00259314	0.018063	1.57774	EWS RNA binding protein 1	0	0	0	0
SUV39H2	1748	0.00259648	0.0180758	1.57757	suppressor of variegation 3-9 homolog 2	0	0	0	0
ANLN	1749	0.00262123	0.0182377	1.57632	anillin actin binding protein	0	0	0	0
XPA	1750	0.00263029	0.0182795	1.57586	XPA, DNA damage recognition and repair factor	0	0	0	0
MLLT3	1751	0.00263059	0.0182795	1.57584	MLLT3, super elongation complex subunit	0	0	0	0
NUTM1	1752	0.00263175	0.0182795	1.57579	NUT midline carcinoma family member 1	0	0	0	0
C1orf174	1753	0.00263769	0.0183104	1.57549	chromosome 1 open reading frame 174	0	0	0	0
PCNP	1754	0.00263984	0.0183149	1.57538	PEST proteolytic signal containing nuclear protein	0	0	0	0
TXNDC9	1755	0.00264603	0.0183394	1.57507	thioredoxin domain containing 9	0	0	0	0
KPNA1	1756	0.0026464	0.0183394	1.57505	karyopherin subunit alpha 1	0	0	0	0
NCOA6	1757	0.00265178	0.0183662	1.57478	nuclear receptor coactivator 6	0	0	0	0
ARHGAP5	1758	0.00265572	0.0183831	1.57458	Rho GTPase activating protein 5	0	0	0	0
DNM2	1759	0.00265945	0.0183984	1.5744	dynamin 2	0	0	0	0
JAK3	1760	0.00267106	0.0184683	1.57382	Janus kinase 3	0	0	0	0
PIK3CA	1761	0.00268779	0.0185734	1.57299	phosphatidylinositol-4,5-bisphosphate 3-kinase catalytic subunit alpha	0	0	0	0
SAV1	1762	0.00269001	0.0185782	1.57288	salvador family WW domain containing protein 1	0	0	0	0
STK11	1763	0.00269228	0.0185833	1.57277	serine/threonine kinase 11	0	0	0	0
ZBTB48	1764	0.00272022	0.0187655	1.57139	zinc finger and BTB domain containing 48	0	0	0	0
SLIRP	1765	0.00272811	0.0188084	1.57101	SRA stem-loop interacting RNA binding protein	0	0	0	0
RALB	1766	0.00272952	0.0188084	1.57094	RAS like proto-oncogene B	0	0	0	0
HSF1	1767	0.00273332	0.0188144	1.57076	heat shock transcription factor 1	0	0	0	0
CAP1	1768	0.00273349	0.0188144	1.57075	adenylate cyclase associated protein 1	0	0	0	0
ANXA4	1769	0.00273939	0.0188443	1.57046	annexin A4	0	0	0	0
KRT6A	1770	0.00274758	0.01889	1.57006	keratin 6A	0	0	0	0
MYO9B	1771	0.00275412	0.0189243	1.56975	myosin IXB	0	0	0	0
ZSCAN9	1772	0.00275866	0.0189448	1.56953	zinc finger and SCAN domain containing 9	0	0	0	0
RPL6	1773	0.00276275	0.0189622	1.56933	ribosomal protein L6	0	0	0	0
VPS37C	1774	0.00281886	0.0193363	1.56665	VPS37C, ESCRT-I subunit	0	0	0	0
LUZP1	1775	0.002824	0.0193607	1.56641	leucine zipper protein 1	0	0	0	0
CCER1	1776	0.0028295	0.0193875	1.56615	coiled-coil glutamate rich protein 1	0	0	0	0
ZNF124	1777	0.00284211	0.019463	1.56555	zinc finger protein 124	0	0	0	0
TMEM237	1778	0.0028509	0.0195122	1.56514	transmembrane protein 237	0	0	0	0
SLX4IP	1779	0.00285372	0.0195205	1.56501	SLX4 interacting protein	0	0	0	0
FEN1	1780	0.00285579	0.0195237	1.56491	flap structure-specific endonuclease 1	0	0	0	0
ZMIZ2	1781	0.00287136	0.0196191	1.56419	zinc finger MIZ-type containing 2	0	0	0	0
GAS6	1782	0.00287464	0.019628	1.56403	growth arrest specific 6	0	0	0	0
PRPF19	1783	0.00287589	0.019628	1.56397	pre-mRNA processing factor 19	0	0	0	0
NOC2L	1784	0.00289615	0.0197552	1.56304	NOC2 like nucleolar associated transcriptional repressor	0	0	0	0
ZNF451	1785	0.00290056	0.0197742	1.56283	zinc finger protein 451	0	0	0	0
ANKMY2	1786	0.00290598	0.0197891	1.56258	ankyrin repeat and MYND domain containing 2	0	0	0	0
CMTM5	1787	0.002906	0.0197891	1.56258	CKLF like MARVEL transmembrane domain containing 5	0	0	0	0
SIRT6	1788	0.00290932	0.0198006	1.56243	sirtuin 6	0	0	0	0
MBD2	1789	0.00291859	0.0198526	1.562	methyl-CpG binding domain protein 2	0	0	0	0
DNAJA2	1790	0.00292465	0.0198827	1.56173	DnaJ heat shock protein family (Hsp40) member A2	0	0	0	0
WT1	1791	0.00293028	0.0199045	1.56147	Wilms tumor 1	0	0	0	0
CRKL	1792	0.00293153	0.0199045	1.56141	CRK like proto-oncogene, adaptor protein	0	0	0	0
SKA2	1793	0.00293294	0.0199045	1.56135	spindle and kinetochore associated complex subunit 2	0	0	0	0
CNST	1794	0.00293439	0.0199045	1.56128	consortin, connexin sorting protein	0	0	0	0
PSMF1	1795	0.00294455	0.0199622	1.56082	proteasome inhibitor subunit 1	0	0	0	0
TIFA	1796	0.00294694	0.0199673	1.56071	TRAF interacting protein with forkhead associated domain	0	0	0	0
ID1	1797	0.00296735	0.0200913	1.55978	inhibitor of DNA binding 1, HLH protein	0	0	0	0
C9orf24	1798	0.00296854	0.0200913	1.55973	chromosome 9 open reading frame 24	0	0	0	0
CHSY1	1799	0.00297768	0.020142	1.55932	chondroitin sulfate synthase 1	0	0	0	0
ENO2	1800	0.00300199	0.0202951	1.55823	enolase 2	0	0	0	0
RAI1	1801	0.00300802	0.0203217	1.55796	retinoic acid induced 1	0	0	0	0
DPPA4	1802	0.00300926	0.0203217	1.5579	developmental pluripotency associated 4	0	0	0	0
RIPPLY1	1803	0.00301618	0.0203571	1.5576	ripply transcriptional repressor 1	0	0	0	0
GATA1	1804	0.00302329	0.0203938	1.55728	GATA binding protein 1	0	0	0	0
BEND5	1805	0.00304636	0.020524	1.55626	BEN domain containing 5	0	0	0	0
WDR61	1806	0.00304661	0.020524	1.55625	WD repeat domain 61	0	0	0	0
SNX31	1807	0.00305204	0.020524	1.55601	sorting nexin 31	0	0	0	0
SUPV3L1	1807	0.00305204	0.020524	1.55601	Suv3 like RNA helicase	0	0	0	0
ZKSCAN3	1807	0.00305204	0.020524	1.55601	zinc finger with KRAB and SCAN domains 3	0	0	0	0
LGALSL	1810	0.0030527	0.020524	1.55598	galectin like	0	0	0	0
ANAPC2	1811	0.00306404	0.0205888	1.55548	anaphase promoting complex subunit 2	0	0	0	0
KIT	1812	0.0030705	0.0206208	1.5552	KIT proto-oncogene receptor tyrosine kinase	0	0	0	0
PLSCR1	1813	0.00308136	0.0206823	1.55472	phospholipid scramblase 1	0	0	0	0
TMEM33	1814	0.0030881	0.0207161	1.55443	transmembrane protein 33	0	0	0	0
ERBB2	1815	0.0030938	0.0207372	1.55418	erb-b2 receptor tyrosine kinase 2	1	1	0	0
NAT2	1816	0.00309465	0.0207372	1.55415	N-acetyltransferase 2	0	0	0	0
ZNF512B	1817	0.00310346	0.0207757	1.55376	zinc finger protein 512B	0	0	0	0
SLC16A3	1818	0.00310381	0.0207757	1.55375	solute carrier family 16 member 3	0	0	0	0
INO80B	1819	0.00310575	0.0207773	1.55366	INO80 complex subunit B	0	0	0	0
RPL23A	1820	0.00311254	0.0208112	1.55337	ribosomal protein L23a	0	0	0	0
APTX	1821	0.00311725	0.0208313	1.55317	aprataxin	0	0	0	0
UBE2Z	1822	0.00314502	0.0210054	1.55197	ubiquitin conjugating enzyme E2 Z	0	0	0	0
INO80E	1823	0.00315694	0.0210734	1.55146	INO80 complex subunit E	0	0	0	0
RELA	1824	0.00317202	0.0211625	1.55082	RELA proto-oncogene, NF-kB subunit	0	0	0	0
WARS	1825	0.00317918	0.0211986	1.55052	tryptophanyl-tRNA synthetase	0	0	0	0
RASSF3	1826	0.00318275	0.0212108	1.55037	Ras association domain family member 3	0	0	0	0
MAP2K6	1827	0.00319399	0.021274	1.54989	mitogen-activated protein kinase kinase 6	0	0	0	0
KRTAP9-2	1828	0.0032026	0.0213197	1.54953	keratin associated protein 9-2	0	0	0	0
RAD54B	1829	0.00321518	0.0213816	1.549	RAD54 homolog B (S. cerevisiae)	0	0	0	0
CMTM3	1830	0.00321606	0.0213816	1.54896	CKLF like MARVEL transmembrane domain containing 3	0	0	0	0
IRF2BP1	1831	0.00322057	0.0213816	1.54877	interferon regulatory factor 2 binding protein 1	0	0	0	0
FOXN1	1832	0.003222	0.0213816	1.54871	forkhead box N1	0	0	0	0
PPP1R37	1833	0.00322208	0.0213816	1.54871	protein phosphatase 1 regulatory subunit 37	0	0	0	0
PPP1CC	1834	0.00322353	0.0213816	1.54865	protein phosphatase 1 catalytic subunit gamma	0	0	0	0
IMMT	1835	0.00322419	0.0213816	1.54862	inner membrane mitochondrial protein	0	0	0	0
POLR2J	1836	0.00324061	0.0214788	1.54794	RNA polymerase II subunit J	0	0	0	0
PDIA5	1837	0.00324326	0.0214846	1.54783	protein disulfide isomerase family A member 5	0	0	0	0
NPHP4	1838	0.00324674	0.021496	1.54768	nephrocystin 4	0	0	0	0
RIPK3	1839	0.0032661	0.0216124	1.54688	receptor interacting serine/threonine kinase 3	0	0	0	0
EIF4A3	1840	0.00327366	0.0216506	1.54657	eukaryotic translation initiation factor 4A3	0	0	0	0
NFYA	1841	0.00328058	0.0216846	1.54628	nuclear transcription factor Y subunit alpha	0	0	0	0
ACTN4	1842	0.00329994	0.0218008	1.54548	actinin alpha 4	0	0	0	0
RPRD1B	1843	0.00330491	0.0218217	1.54528	regulation of nuclear pre-mRNA domain containing 1B	0	0	0	0
PUF60	1844	0.00331947	0.021906	1.54469	poly(U) binding splicing factor 60	0	0	0	0
CDK5	1845	0.00332332	0.0219195	1.54453	cyclin dependent kinase 5	0	0	0	0
LIMS2	1846	0.0033387	0.022009	1.5439	LIM zinc finger domain containing 2	0	0	0	0
EPS8	1847	0.00334549	0.0220418	1.54363	epidermal growth factor receptor pathway substrate 8	0	0	0	0
DICER1	1848	0.00337396	0.0222174	1.54248	dicer 1, ribonuclease III	0	0	0	0
CRYAB	1849	0.00337715	0.0222264	1.54235	crystallin alpha B	0	0	0	0
PPP1R9B	1850	0.00338944	0.0222952	1.54186	protein phosphatase 1 regulatory subunit 9B	0	0	0	0
CTNNBL1	1851	0.00339731	0.0223349	1.54155	catenin beta like 1	0	0	0	0
GPAA1	1852	0.00341923	0.0224668	1.54067	glycosylphosphatidylinositol anchor attachment 1	0	0	0	0
MAPK10	1853	0.00343659	0.0225687	1.53999	mitogen-activated protein kinase 10	0	0	0	0
SRP9	1854	0.00345149	0.0226543	1.5394	signal recognition particle 9	0	0	0	0
PRR13	1855	0.00345831	0.0226869	1.53913	proline rich 13	0	0	0	0
AAMP	1856	0.00346025	0.0226874	1.53906	angio associated migratory cell protein	0	0	0	0
CYP2C9	1857	0.00346747	0.0227104	1.53877	cytochrome P450 family 2 subfamily C member 9	0	0	0	0
VARS	1858	0.00346749	0.0227104	1.53877	valyl-tRNA synthetase	0	0	0	0
FIP1L1	1859	0.00346998	0.0227145	1.53867	factor interacting with PAPOLA and CPSF1	0	0	0	0
PIN4	1860	0.0034783	0.0227567	1.53835	peptidylprolyl cis/trans isomerase, NIMA-interacting 4	0	0	0	0
AKAP12	1861	0.0034825	0.0227719	1.53818	A-kinase anchoring protein 12	0	0	0	0
WDR73	1862	0.00348622	0.022784	1.53804	WD repeat domain 73	0	0	0	0
AIPL1	1863	0.00349963	0.0228594	1.53752	aryl hydrocarbon receptor interacting protein like 1	0	0	0	0
ILF3	1864	0.00350351	0.0228724	1.53737	interleukin enhancer binding factor 3	0	0	0	0
PPP1R13L	1865	0.00352605	0.0230072	1.5365	protein phosphatase 1 regulatory subunit 13 like	0	0	0	0
PHRF1	1866	0.00353888	0.0230786	1.536	PHD and ring finger domains 1	0	0	0	0
BCL6B	1867	0.00354307	0.0230894	1.53584	B-cell CLL/lymphoma 6B	0	0	0	0
SMPD4	1868	0.00354433	0.0230894	1.53579	sphingomyelin phosphodiesterase 4	0	0	0	0
CCDC33	1869	0.00354839	0.0231034	1.53564	coiled-coil domain containing 33	0	0	0	0
CFL2	1870	0.00355874	0.0231498	1.53524	cofilin 2	0	0	0	0
ATP6AP1	1871	0.00355931	0.0231498	1.53522	ATPase H+ transporting accessory protein 1	0	0	0	0
AKR1A1	1872	0.00356786	0.023193	1.53489	aldo-keto reductase family 1 member A1	0	0	0	0
RIN2	1873	0.00358527	0.0232937	1.53423	Ras and Rab interactor 2	0	0	0	0
RPL3	1874	0.00359708	0.0233379	1.53378	ribosomal protein L3	0	0	0	0
RPS15A	1875	0.00359755	0.0233379	1.53376	ribosomal protein S15a	0	0	0	0
RCVRN	1876	0.00359783	0.0233379	1.53375	recoverin	0	0	0	0
VCL	1877	0.00365068	0.0236681	1.53176	vinculin	0	0	0	0
CSPP1	1878	0.00366758	0.0237651	1.53113	centrosome and spindle pole associated protein 1	0	0	0	0
HSPA8	1879	0.00369664	0.0239406	1.53005	heat shock protein family A (Hsp70) member 8	0	0	0	0
KIAA1191	1880	0.00370122	0.0239495	1.52989	KIAA1191	0	0	0	0
ASMTL	1881	0.00370195	0.0239495	1.52986	acetylserotonin O-methyltransferase like	0	0	0	0
C15orf48	1882	0.00372481	0.0240846	1.52902	chromosome 15 open reading frame 48	0	0	0	0
PTGER3	1883	0.00372726	0.0240876	1.52893	prostaglandin E receptor 3	0	0	0	0
COLGALT1	1884	0.00375278	0.0242397	1.52799	collagen beta(1-O)galactosyltransferase 1	0	0	0	0
LATS1	1885	0.00376473	0.0242959	1.52756	large tumor suppressor kinase 1	0	0	0	0
KRTCAP2	1886	0.00376547	0.0242959	1.52753	keratinocyte associated protein 2	0	0	0	0
NES	1887	0.00376863	0.0243033	1.52742	nestin	0	0	0	0
ATXN7	1888	0.00377223	0.0243137	1.52729	ataxin 7	0	0	0	0
ARRB2	1889	0.00379195	0.0244279	1.52657	arrestin beta 2	0	0	0	0
MID1	1890	0.00379709	0.0244481	1.52639	midline 1	0	0	0	0
RNF216	1891	0.00382025	0.0245736	1.52555	ring finger protein 216	0	0	0	0
BLOC1S1	1892	0.00382063	0.0245736	1.52554	biogenesis of lysosomal organelles complex 1 subunit 1	0	0	0	0
C3	1893	0.0038229	0.0245752	1.52546	complement C3	0	0	0	0
GLUD2	1894	0.00382613	0.024583	1.52534	glutamate dehydrogenase 2	0	0	0	0
CHMP1A	1895	0.00384096	0.0246572	1.52481	charged multivesicular body protein 1A	0	0	0	0
S100A10	1896	0.00384173	0.0246572	1.52479	S100 calcium binding protein A10	1	0	0	1
RPL30	1897	0.00386211	0.0247749	1.52406	ribosomal protein L30	0	0	0	0
CENPU	1898	0.0038683	0.0248015	1.52384	centromere protein U	0	0	0	0
FCHO1	1899	0.00387836	0.0248405	1.52348	FCH domain only 1	0	0	0	0
NUMBL	1900	0.00387845	0.0248405	1.52348	NUMB like, endocytic adaptor protein	0	0	0	0
ITGB1	1901	0.0038856	0.0248732	1.52323	integrin subunit beta 1	0	0	0	0
LEMD3	1902	0.00389293	0.024907	1.52297	LEM domain containing 3	0	0	0	0
C2orf88	1903	0.00389517	0.0249082	1.52289	chromosome 2 open reading frame 88	0	0	0	0
USP49	1904	0.0039139	0.0250149	1.52223	ubiquitin specific peptidase 49	0	0	0	0
PPP1R13B	1905	0.00393799	0.0251556	1.52139	protein phosphatase 1 regulatory subunit 13B	0	0	0	0
AAAS	1906	0.00396013	0.0252837	1.52062	aladin WD repeat nucleoporin	0	0	0	0
EIF5A	1907	0.00396752	0.0253176	1.52036	eukaryotic translation initiation factor 5A	0	0	0	0
TFRC	1908	0.00398118	0.0253915	1.51989	transferrin receptor	0	0	0	0
SNX4	1909	0.00398581	0.0254077	1.51973	sorting nexin 4	0	0	0	0
TNFSF11	1910	0.00406315	0.0258871	1.51709	TNF superfamily member 11	0	0	0	0
VAV2	1911	0.00407286	0.0259355	1.51676	vav guanine nucleotide exchange factor 2	0	0	0	0
STX3	1912	0.0040778	0.0259533	1.51659	syntaxin 3	0	0	0	0
WDR4	1913	0.00411542	0.026179	1.51532	WD repeat domain 4	0	0	0	0
BFSP1	1914	0.00412552	0.0262296	1.51499	beaded filament structural protein 1	2	1	0	1
MDH2	1915	0.00414278	0.0263256	1.51441	malate dehydrogenase 2	0	0	0	0
TRPC4AP	1916	0.00415146	0.0263669	1.51412	transient receptor potential cation channel subfamily C member 4 associated protein	0	0	0	0
FRS3	1917	0.00415686	0.0263875	1.51394	fibroblast growth factor receptor substrate 3	0	0	0	0
ELK1	1918	0.00416635	0.0264323	1.51363	ELK1, ETS transcription factor	0	0	0	0
NEK8	1919	0.00416825	0.0264323	1.51356	NIMA related kinase 8	0	0	0	0
CRADD	1920	0.00417061	0.0264334	1.51348	CASP2 and RIPK1 domain containing adaptor with death domain	0	0	0	0
BNIP3L	1921	0.0041749	0.0264369	1.51334	BCL2 interacting protein 3 like	0	0	0	0
SALL1	1922	0.0041755	0.0264369	1.51332	spalt like transcription factor 1	0	0	0	0
ARF4	1923	0.00418012	0.0264524	1.51317	ADP ribosylation factor 4	0	0	0	0
TCL1A	1924	0.00420032	0.0265554	1.5125	T-cell leukemia/lymphoma 1A	0	0	0	0
PRPSAP1	1925	0.00420077	0.0265554	1.51249	phosphoribosyl pyrophosphate synthetase associated protein 1	0	0	0	0
PAFAH1B3	1926	0.00421061	0.0266038	1.51217	platelet activating factor acetylhydrolase 1b catalytic subunit 3	0	0	0	0
BAG1	1927	0.00421493	0.0266173	1.51202	BCL2 associated athanogene 1	0	0	0	0
RAB2B	1928	0.004225	0.026663	1.51169	RAB2B, member RAS oncogene family	0	0	0	0
UBA1	1929	0.00422737	0.026663	1.51162	ubiquitin like modifier activating enzyme 1	0	0	0	0
RNF31	1930	0.00422875	0.026663	1.51157	ring finger protein 31	0	0	0	0
HSPA6	1931	0.00423623	0.0266964	1.51133	heat shock protein family A (Hsp70) member 6	0	0	0	0
SF3B1	1932	0.00430489	0.0271028	1.5091	splicing factor 3b subunit 1	0	0	0	0
EOMES	1933	0.00430518	0.0271028	1.50909	eomesodermin	0	0	0	0
AVPI1	1934	0.00430962	0.0271167	1.50895	arginine vasopressin induced 1	0	0	0	0
SF3A2	1935	0.00432164	0.0271783	1.50856	splicing factor 3a subunit 2	0	0	0	0
STAT1	1936	0.00433377	0.0272349	1.50818	signal transducer and activator of transcription 1	0	0	0	0
SPATA8	1937	0.00433511	0.0272349	1.50813	spermatogenesis associated 8	0	0	0	0
IL15	1938	0.00434502	0.027283	1.50782	interleukin 15	0	0	0	0
SPTBN5	1939	0.00434748	0.0272844	1.50774	spectrin beta, non-erythrocytic 5	0	0	0	0
MAL2	1940	0.00436297	0.0273675	1.50725	mal, T-cell differentiation protein 2 (gene/pseudogene)	0	0	0	0
LHX4	1941	0.00438386	0.0274844	1.50658	LIM homeobox 4	0	0	0	0
FOSL2	1942	0.00438891	0.0275018	1.50642	FOS like 2, AP-1 transcription factor subunit	0	0	0	0
DCAF8	1943	0.00439195	0.0275068	1.50633	DDB1 and CUL4 associated factor 8	0	0	0	0
BEND3	1944	0.00440149	0.0275524	1.50603	BEN domain containing 3	0	0	0	0
ASCC2	1945	0.00442156	0.027653	1.50539	activating signal cointegrator 1 complex subunit 2	0	0	0	0
RNF113A	1946	0.00442211	0.027653	1.50538	ring finger protein 113A	0	0	0	0
ASNA1	1947	0.00442816	0.0276632	1.50519	arsA arsenite transporter, ATP-binding, homolog 1 (bacterial)	0	0	0	0
YAP1	1948	0.00442829	0.0276632	1.50518	Yes associated protein 1	0	0	0	0
RPS10	1949	0.0044363	0.027699	1.50493	ribosomal protein S10	0	0	0	0
PAK1	1950	0.00445911	0.0278208	1.50422	p21 (RAC1) activated kinase 1	0	0	0	0
HAX1	1951	0.00446038	0.0278208	1.50418	HCLS1 associated protein X-1	0	0	0	0
PALLD	1952	0.0044783	0.0279049	1.50362	palladin, cytoskeletal associated protein	0	0	0	0
RCN2	1953	0.0044803	0.0279049	1.50356	reticulocalbin 2	0	0	0	0
LUC7L2	1954	0.00448074	0.0279049	1.50355	LUC7 like 2, pre-mRNA splicing factor	0	0	0	0
TOM1L1	1955	0.00448643	0.027926	1.50337	target of myb1 like 1 membrane trafficking protein	0	0	0	0
HOMEZ	1956	0.00449774	0.0279821	1.50302	homeobox and leucine zipper encoding	0	0	0	0
DLG5	1957	0.00453887	0.0282235	1.50175	discs large MAGUK scaffold protein 5	0	0	0	0
DYRK2	1958	0.00454482	0.0282461	1.50157	dual specificity tyrosine phosphorylation regulated kinase 2	0	0	0	0
TDRD7	1959	0.00454783	0.0282504	1.50148	tudor domain containing 7	0	0	0	0
GMCL1	1960	0.00456666	0.0283529	1.5009	germ cell-less, spermatogenesis associated 1	0	0	0	0
FOXC2	1961	0.00457396	0.0283837	1.50068	forkhead box C2	0	0	0	0
FES	1962	0.00458415	0.0284325	1.50037	FES proto-oncogene, tyrosine kinase	0	0	0	0
CAMSAP1	1963	0.00462749	0.0286867	1.49906	calmodulin regulated spectrin associated protein 1	0	0	0	0
TKT	1964	0.0046339	0.0287107	1.49887	transketolase	0	0	0	0
CCDC9	1965	0.00463608	0.0287107	1.4988	coiled-coil domain containing 9	0	0	0	0
DDX23	1966	0.00464085	0.0287256	1.49866	DEAD-box helicase 23	0	0	0	0
CLIC1	1967	0.00464915	0.0287623	1.49841	chloride intracellular channel 1	0	0	0	0
EIF4A2	1968	0.00466832	0.0288663	1.49784	eukaryotic translation initiation factor 4A2	0	0	0	0
SCLY	1969	0.00468093	0.0289295	1.49746	selenocysteine lyase	0	0	0	0
ZFYVE9	1970	0.00468637	0.0289484	1.4973	zinc finger FYVE-type containing 9	0	0	0	0
RPL4	1971	0.00469648	0.0289942	1.497	ribosomal protein L4	0	0	0	0
KLHL38	1972	0.00469854	0.0289942	1.49693	kelch like family member 38	0	0	0	0
RPS6	1973	0.00473226	0.0291874	1.49594	ribosomal protein S6	0	0	0	0
GNB5	1974	0.00475467	0.0293108	1.49528	G protein subunit beta 5	0	0	0	0
ZNF439	1975	0.00476313	0.0293481	1.49503	zinc finger protein 439	0	0	0	0
AP3M1	1976	0.00477644	0.0294152	1.49464	adaptor related protein complex 3 mu 1 subunit	0	0	0	0
OR2H1	1977	0.00479123	0.0294765	1.4942	olfactory receptor family 2 subfamily H member 1	0	0	0	0
REM2	1977	0.00479123	0.0294765	1.4942	RRAD and GEM like GTPase 2	0	0	0	0
ROCK1	1979	0.0048166	0.0296176	1.49347	Rho associated coiled-coil containing protein kinase 1	0	0	0	0
CDK11A	1980	0.00486226	0.0298833	1.49214	cyclin dependent kinase 11A	0	0	0	0
NFKBIB	1981	0.00487169	0.0299261	1.49187	NFKB inhibitor beta	0	0	0	0
ZFYVE16	1982	0.00488297	0.0299683	1.49155	zinc finger FYVE-type containing 16	0	0	0	0
LRR1	1983	0.00488484	0.0299683	1.4915	leucine rich repeat protein 1	0	0	0	0
CALR	1984	0.00488753	0.0299683	1.49142	calreticulin	0	0	0	0
GOPC	1985	0.00488841	0.0299683	1.49139	golgi associated PDZ and coiled-coil motif containing	0	0	0	0
GATA3	1986	0.00489836	0.0300142	1.49111	GATA binding protein 3	0	0	0	0
USP14	1987	0.00496489	0.030406	1.48922	ubiquitin specific peptidase 14	0	0	0	0
GAB2	1988	0.0049673	0.030406	1.48915	GRB2 associated binding protein 2	0	0	0	0
TPM1	1989	0.00497586	0.030443	1.48891	tropomyosin 1 (alpha)	0	0	0	0
CEBPA	1990	0.00497886	0.0304461	1.48882	CCAAT/enhancer binding protein alpha	0	0	0	0
MMS19	1991	0.00501397	0.0306454	1.48783	MMS19 homolog, cytosolic iron-sulfur assembly component	0	0	0	0
PACSIN2	1992	0.00505004	0.0308503	1.48683	protein kinase C and casein kinase substrate in neurons 2	0	0	0	0
SNRNP200	1993	0.00507346	0.0309779	1.48618	small nuclear ribonucleoprotein U5 subunit 200	0	0	0	0
RPL31	1994	0.00508554	0.0310316	1.48584	ribosomal protein L31	0	0	0	0
WFS1	1995	0.00508913	0.0310316	1.48574	wolframin ER transmembrane glycoprotein	0	0	0	0
MCF2L	1996	0.00508991	0.0310316	1.48572	MCF.2 cell line derived transforming sequence like	0	0	0	0
HIST3H3	1997	0.00509307	0.0310353	1.48563	histone cluster 3 H3	0	0	0	0
SSSCA1	1998	0.00510638	0.0311009	1.48527	Sjogren syndrome/scleroderma autoantigen 1	0	0	0	0
[truncated: 10,171 more rows]
