# Supplementary material for: Genomic Insights into Myasthenia Gravis Identify Distinct Immunological Mechanisms in Early and Late Onset Disease
Source: Ann Neurol. 2021 Aug 4;90(3):455–63. doi: 10.1002/ana.26169 (PMC8581766; doi:10.1002/ana.26169)
Supplement: Supplementary file 4 — Table S4. All Late Onset Genes (seed genes and non‐seed genes) [file ANA-90-455-s006.xlsx]

## Sheet: Supplementary Table 4
Supplementary Table 4: All Late Onset Genes (seed genes and non-seed genes)
Name	Rank	P-Value	FDR	Priority	Description	Overall	NearbyGenes	eQTL	HiC
AP4B1	1	5.92e-25	7.2e-21	5	adaptor related protein complex 4 beta 1 subunit	1	0	0	10
TMEM241	2	5.11e-24	2.3e-20	4.90253	transmembrane protein 241	1	0	0	10
DCLRE1B	3	5.68e-24	2.3e-20	4.89766	DNA cross-link repair 1B	1	0	0	10
AP4S1	4	1.48e-21	4.5e-18	4.63612	adaptor related protein complex 4 sigma 1 subunit	0	0	0	0
CYP20A1	5	8.49e-21	2.06e-17	4.55094	cytochrome P450 family 20 subfamily A member 1	1	0	0	10
MDFI	6	2.54e-20	5.15e-17	4.49658	MyoD family inhibitor	0	0	0	0
FNBP1L	7	3.51e-19	6.1e-16	4.3638	formin binding protein 1 like	0	0	0	0
AP4E1	8	5.27e-19	8e-16	4.34294	adaptor related protein complex 4 epsilon 1 subunit	0	0	0	0
TERF1	9	3.49e-18	4.71e-15	4.24433	telomeric repeat binding factor 1	0	0	0	0
RAPH1	10	6.68e-18	8.11e-15	4.20988	Ras association (RalGDS/AF-6) and pleckstrin homology domains 1	1	0	0	8
TERF2IP	11	1.52e-17	1.68e-14	4.16579	TERF2 interacting protein	0	0	0	0
KANSL2	12	1.74e-17	1.76e-14	4.15855	KAT8 regulatory NSL complex subunit 2	0	0	0	0
SLC39A10	13	1.99e-17	1.86e-14	4.15138	solute carrier family 39 member 10	0	0	0	0
PRKDC	14	2.38e-17	2.07e-14	4.14165	protein kinase, DNA-activated, catalytic polypeptide	0	0	0	0
POT1	15	2.93e-17	2.37e-14	4.13051	protection of telomeres 1	0	0	0	0
BUB1	16	3.98e-17	3.02e-14	4.11381	BUB1 mitotic checkpoint serine/threonine kinase	0	0	0	0
AP4M1	17	4.28e-17	3.06e-14	4.10983	adaptor related protein complex 4 mu 1 subunit	0	0	0	0
MYC	18	4.77e-17	3.22e-14	4.10394	MYC proto-oncogene, bHLH transcription factor	0	0	0	0
TERF2	19	5.57e-17	3.56e-14	4.09547	telomeric repeat binding factor 2	0	0	0	0
TINF2	20	9.57e-17	5.81e-14	4.06569	TERF1 interacting nuclear factor 2	0	0	0	0
BUB1B	21	1.44e-16	8.33e-14	4.04314	BUB1 mitotic checkpoint serine/threonine kinase B	0	0	0	0
SLC9A1	22	4.03e-16	2.22e-13	3.9857	solute carrier family 9 member A1	0	0	0	0
SH3GL2	23	4.34e-16	2.29e-13	3.9815	SH3 domain containing GRB2 like 2, endophilin A1	0	0	0	0
PSMD4	24	6.88e-16	3.48e-13	3.95552	proteasome 26S subunit, non-ATPase 4	0	0	0	0
SH3GL3	25	7.88e-16	3.83e-13	3.94778	SH3 domain containing GRB2 like 3, endophilin A3	0	0	0	0
GRB2	26	9.17e-15	4.19e-12	3.80599	growth factor receptor bound protein 2	0	0	0	0
ALB	27	9.31e-15	4.19e-12	3.8051	albumin	0	0	0	0
CABLES1	28	1.43e-14	6.22e-12	3.77955	Cdk5 and Abl enzyme substrate 1	1	0	0	7
WASL	29	4.79e-14	2.01e-11	3.70735	Wiskott-Aldrich syndrome like	0	0	0	0
TP53	30	6.21e-14	2.52e-11	3.69159	tumor protein p53	0	0	0	0
STRAP	31	1.72e-13	6.75e-11	3.62913	serine/threonine kinase receptor associated protein	0	0	0	0
PGLS	32	2.41e-13	9.15e-11	3.60835	6-phosphogluconolactonase	0	0	0	0
ACP1	33	2.74e-13	1.01e-10	3.60043	acid phosphatase 1, soluble	0	0	0	0
YME1L1	34	3.5e-13	1.25e-10	3.5852	YME1 like 1 ATPase	0	0	0	0
GOLIM4	35	6.81e-13	2.36e-10	3.54327	golgi integral membrane protein 4	0	0	0	0
CDK5	36	3.21e-12	1.08e-09	3.44385	cyclin dependent kinase 5	0	0	0	0
TFAP2A	37	4.68e-12	1.5e-09	3.41916	transcription factor AP-2 alpha	0	0	0	0
SGSM2	38	4.69e-12	1.5e-09	3.41911	small G protein signaling modulator 2	0	0	0	0
CEP104	39	4.97e-12	1.55e-09	3.41527	centrosomal protein 104	0	0	0	0
USP13	40	5.18e-12	1.57e-09	3.41259	ubiquitin specific peptidase 13 (isopeptidase T-3)	0	0	0	0
EZH2	41	6.34e-12	1.88e-09	3.39931	enhancer of zeste 2 polycomb repressive complex 2 subunit	0	0	0	0
SMAD3	42	1.05e-11	3.05e-09	3.36566	SMAD family member 3	0	0	0	0
TEAD3	43	1.17e-11	3.3e-09	3.3587	TEA domain transcription factor 3	0	0	0	0
KANSL1	44	1.3e-11	3.6e-09	3.35136	KAT8 regulatory NSL complex subunit 1	0	0	0	0
KANSL3	45	1.56e-11	4.2e-09	3.33953	KAT8 regulatory NSL complex subunit 3	0	0	0	0
FOS	46	1.88e-11	4.87e-09	3.32694	Fos proto-oncogene, AP-1 transcription factor subunit	0	0	0	0
AFP	47	1.88e-11	4.87e-09	3.32673	alpha fetoprotein	0	0	0	0
TMEM17	48	2.94e-11	7.34e-09	3.29663	transmembrane protein 17	0	0	0	0
AP2B1	49	2.96e-11	7.34e-09	3.29615	adaptor related protein complex 2 beta 1 subunit	0	0	0	0
RDH12	50	3.07e-11	7.46e-09	3.29368	retinol dehydrogenase 12 (all-trans/9-cis/11-cis)	0	0	0	0
USP47	51	3.59e-11	8.56e-09	3.28293	ubiquitin specific peptidase 47	0	0	0	0
POLG2	52	4.68e-11	1.09e-08	3.26484	DNA polymerase gamma 2, accessory subunit	0	0	0	0
ARPIN	53	5.54e-11	1.27e-08	3.2532	actin related protein 2/3 complex inhibitor	0	0	0	0
ZBTB22	54	7.16e-11	1.61e-08	3.23548	zinc finger and BTB domain containing 22	0	0	0	0
AP3B1	55	9.11e-11	2.01e-08	3.2188	adaptor related protein complex 3 beta 1 subunit	0	0	0	0
FOXK2	56	9.77e-11	2.12e-08	3.2139	forkhead box K2	0	0	0	0
KAT8	57	1.2e-10	2.55e-08	3.19977	lysine acetyltransferase 8	0	0	0	0
LAMA1	58	1.22e-10	2.55e-08	3.19865	laminin subunit alpha 1	0	0	0	0
PIK3R1	59	1.51e-10	3.12e-08	3.18325	phosphoinositide-3-kinase regulatory subunit 1	0	0	0	0
IMPDH2	60	2.03e-10	4.11e-08	3.16255	inosine monophosphate dehydrogenase 2	0	0	0	0
PHF20	61	2.12e-10	4.22e-08	3.1595	PHD finger protein 20	0	0	0	0
LCMT2	62	2.19e-10	4.29e-08	3.15723	leucine carboxyl methyltransferase 2	0	0	0	0
OGT	63	2.43e-10	4.69e-08	3.14967	O-linked N-acetylglucosamine (GlcNAc) transferase	0	0	0	0
WDR5	64	2.5e-10	4.74e-08	3.14776	WD repeat domain 5	0	0	0	0
HCFC1	65	3.02e-10	5.56e-08	3.13426	host cell factor C1	0	0	0	0
CDC73	66	3.02e-10	5.56e-08	3.13425	cell division cycle 73	0	0	0	0
APLN	67	3.34e-10	5.57e-08	3.12695	apelin	0	0	0	0
C19orf60	67	3.34e-10	5.57e-08	3.12695	chromosome 19 open reading frame 60	0	0	0	0
C4orf26	67	3.34e-10	5.57e-08	3.12695	chromosome 4 open reading frame 26	0	0	0	0
DCANP1	67	3.34e-10	5.57e-08	3.12695	dendritic cell associated nuclear protein	0	0	0	0
KIAA0040	67	3.34e-10	5.57e-08	3.12695	KIAA0040	0	0	0	0
LRRN4	67	3.34e-10	5.57e-08	3.12695	leucine rich repeat neuronal 4	0	0	0	0
ZNF679	67	3.34e-10	5.57e-08	3.12695	zinc finger protein 679	0	0	0	0
NXNL1	74	3.62e-10	5.91e-08	3.1212	nucleoredoxin-like 1	0	0	0	0
TCF20	75	3.68e-10	5.91e-08	3.12004	transcription factor 20	0	0	0	0
FES	76	3.7e-10	5.91e-08	3.11976	FES proto-oncogene, tyrosine kinase	0	0	0	0
KIF18A	77	3.87e-10	6.02e-08	3.11646	kinesin family member 18A	0	0	0	0
GRAP2	78	3.88e-10	6.02e-08	3.11624	GRB2-related adaptor protein 2	0	0	0	0
GNMT	79	3.92e-10	6.02e-08	3.11564	glycine N-methyltransferase	0	0	0	0
ZNF318	80	4.75e-10	7.21e-08	3.1017	zinc finger protein 318	0	0	0	0
AP1B1	81	4.96e-10	7.43e-08	3.09865	adaptor related protein complex 1 beta 1 subunit	0	0	0	0
MCRS1	82	5.05e-10	7.48e-08	3.09728	microspherule protein 1	0	0	0	0
HMGN4	83	5.3e-10	7.66e-08	3.0938	high mobility group nucleosomal binding domain 4	0	0	0	0
OCM2	83	5.3e-10	7.66e-08	3.0938	oncomodulin 2	0	0	0	0
DDX52	85	6.75e-10	9.65e-08	3.07619	DExD-box helicase 52	0	0	0	0
RNASEH2B	86	7e-10	9.88e-08	3.0736	ribonuclease H2 subunit B	0	0	0	0
BUB3	87	7.19e-10	1e-07	3.07161	BUB3, mitotic checkpoint protein	0	0	0	0
EGFR	88	7.56e-10	1.04e-07	3.06793	epidermal growth factor receptor	0	0	0	0
TFB1M	89	8.26e-10	1.13e-07	3.06147	transcription factor B1, mitochondrial	0	0	0	0
NPAT	90	8.5e-10	1.15e-07	3.05938	nuclear protein, coactivator of histone transcription	0	0	0	0
WDR76	91	9.96e-10	1.31e-07	3.04777	WD repeat domain 76	0	0	0	0
LASP1	92	9.97e-10	1.31e-07	3.04767	LIM and SH3 protein 1	0	0	0	0
RPL10	93	1e-09	1.31e-07	3.04745	ribosomal protein L10	0	0	0	0
PSMB1	94	1.19e-09	1.53e-07	3.03494	proteasome subunit beta 1	0	0	0	0
XRCC1	95	1.29e-09	1.65e-07	3.0287	X-ray repair cross complementing 1	0	0	0	0
ZWINT	96	1.63e-09	2.07e-07	3.01122	ZW10 interacting kinetochore protein	0	0	0	0
THEG	97	1.71e-09	2.14e-07	3.00781	theg spermatid protein	0	0	0	0
TMSB10	98	1.8e-09	2.23e-07	3.00412	thymosin beta 10	0	0	0	0
AKT2	99	1.83e-09	2.24e-07	3.00289	AKT serine/threonine kinase 2	0	0	0	0
RIOK3	100	2.16e-09	2.62e-07	2.99036	RIO kinase 3	1	0	0	5
RBPMS	101	2.25e-09	2.7e-07	2.98738	RNA binding protein with multiple splicing	0	0	0	0
CHTF8	102	2.27e-09	2.7e-07	2.98663	chromosome transmission fidelity factor 8	0	0	0	0
RUVBL2	103	2.42e-09	2.86e-07	2.98165	RuvB like AAA ATPase 2	0	0	0	0
HPS5	104	2.57e-09	3.01e-07	2.97714	HPS5, biogenesis of lysosomal organelles complex 2 subunit 2	0	0	0	0
SIAH1	105	2.73e-09	3.16e-07	2.97265	siah E3 ubiquitin protein ligase 1	0	0	0	0
EGFL6	106	2.76e-09	3.16e-07	2.97193	EGF like domain multiple 6	0	0	0	0
ANXA5	107	2.8e-09	3.18e-07	2.97086	annexin A5	0	0	0	0
CENPO	108	2.86e-09	3.22e-07	2.96921	centromere protein O	0	0	0	0
DSN1	109	3.1e-09	3.45e-07	2.96315	DSN1 homolog, MIS12 kinetochore complex component	0	0	0	0
ACD	110	3.22e-09	3.55e-07	2.96027	ACD, shelterin complex subunit and telomerase recruitment factor	0	0	0	0
SNCG	111	3.37e-09	3.68e-07	2.95672	synuclein gamma	0	0	0	0
NDC80	112	3.41e-09	3.68e-07	2.95589	NDC80, kinetochore complex component	0	0	0	0
MMGT1	113	3.43e-09	3.68e-07	2.95552	membrane magnesium transporter 1	0	0	0	0
ADRB1	114	3.48e-09	3.71e-07	2.95441	adrenoceptor beta 1	0	0	0	0
CRK	115	3.55e-09	3.75e-07	2.9528	CRK proto-oncogene, adaptor protein	0	0	0	0
MIS12	116	3.87e-09	4.05e-07	2.94625	MIS12, kinetochore complex component	0	0	0	0
HDAC1	117	4.04e-09	4.19e-07	2.94302	histone deacetylase 1	0	0	0	0
NME1	118	4.24e-09	4.37e-07	2.93928	NME/NM23 nucleoside diphosphate kinase 1	0	0	0	0
RALA	119	4.46e-09	4.55e-07	2.93554	RAS like proto-oncogene A	0	0	0	0
CBL	120	4.65e-09	4.71e-07	2.93222	Cbl proto-oncogene	0	0	0	0
AASDHPPT	121	4.73e-09	4.75e-07	2.931	aminoadipate-semialdehyde dehydrogenase-phosphopantetheinyl transferase	0	0	0	0
CENPE	122	5.76e-09	5.74e-07	2.91583	centromere protein E	0	0	0	0
KIF7	123	5.83e-09	5.75e-07	2.915	kinesin family member 7	0	0	0	0
LCP2	124	6.06e-09	5.94e-07	2.91195	lymphocyte cytosolic protein 2	0	0	0	0
BANP	125	6.45e-09	6.27e-07	2.90718	BTG3 associated nuclear protein	0	0	0	0
APC	126	7.72e-09	7.44e-07	2.89328	APC, WNT signaling pathway regulator	0	0	0	0
NAIF1	127	7.78e-09	7.44e-07	2.89273	nuclear apoptosis inducing factor 1	0	0	0	0
ARID2	128	7.99e-09	7.58e-07	2.89063	AT-rich interaction domain 2	0	0	0	0
TALDO1	129	8.23e-09	7.74e-07	2.88837	transaldolase 1	0	0	0	0
PSMA3	130	8.5e-09	7.95e-07	2.88579	proteasome subunit alpha 3	0	0	0	0
NBN	131	8.87e-09	8.22e-07	2.88251	nibrin	0	0	0	0
MED31	132	9.8e-09	9.01e-07	2.87478	mediator complex subunit 31	0	0	0	0
PGM1	133	1.12e-08	1.02e-06	2.86459	phosphoglucomutase 1	0	0	0	0
LANCL2	134	1.12e-08	1.02e-06	2.86427	LanC like 2	0	0	0	0
B3GNT9	135	1.21e-08	1.09e-06	2.85811	UDP-GlcNAc:betaGal beta-1,3-N-acetylglucosaminyltransferase 9	0	0	0	0
DNM1	136	1.27e-08	1.14e-06	2.85425	dynamin 1	0	0	0	0
ETNK2	137	1.32e-08	1.17e-06	2.85162	ethanolamine kinase 2	0	0	0	0
SNW1	138	1.33e-08	1.17e-06	2.85099	SNW domain containing 1	0	0	0	0
SLC35A2	139	1.35e-08	1.18e-06	2.84953	solute carrier family 35 member A2	0	0	0	0
PSMC4	140	1.39e-08	1.2e-06	2.84754	proteasome 26S subunit, ATPase 4	0	0	0	0
CBX4	141	1.39e-08	1.2e-06	2.84719	chromobox 4	0	0	0	0
UBR5	142	1.42e-08	1.22e-06	2.84552	ubiquitin protein ligase E3 component n-recognin 5	0	0	0	0
ZNF559	143	1.43e-08	1.22e-06	2.84507	zinc finger protein 559	0	0	0	0
CDC20	144	1.58e-08	1.33e-06	2.8375	cell division cycle 20	0	0	0	0
ZNF433	145	1.74e-08	1.45e-06	2.82986	zinc finger protein 433	0	0	0	0
REG3A	146	1.77e-08	1.48e-06	2.82808	regenerating family member 3 alpha	0	0	0	0
DPYSL4	147	1.82e-08	1.51e-06	2.82591	dihydropyrimidinase like 4	0	0	0	0
TMEM216	148	1.89e-08	1.55e-06	2.82315	transmembrane protein 216	0	0	0	0
DNM2	149	2.02e-08	1.64e-06	2.81799	dynamin 2	0	0	0	0
CDC5L	150	2.08e-08	1.69e-06	2.81534	cell division cycle 5 like	0	0	0	0
HMGN3	151	2.13e-08	1.71e-06	2.81364	high mobility group nucleosomal binding domain 3	0	0	0	0
ZNF790	152	2.17e-08	1.72e-06	2.81227	zinc finger protein 790	0	0	0	0
TMSB4Y	153	2.17e-08	1.72e-06	2.81215	thymosin beta 4, Y-linked	0	0	0	0
GABBR2	154	2.26e-08	1.77e-06	2.8089	gamma-aminobutyric acid type B receptor subunit 2	0	0	0	0
DPP3	155	2.27e-08	1.77e-06	2.8086	dipeptidyl peptidase 3	0	0	0	0
FOXD4L6	156	2.27e-08	1.77e-06	2.80844	forkhead box D4-like 6	0	0	0	0
BAALC	157	2.34e-08	1.8e-06	2.8062	brain and acute leukemia, cytoplasmic	0	0	0	0
ABL1	158	2.34e-08	1.8e-06	2.80606	ABL proto-oncogene 1, non-receptor tyrosine kinase	0	0	0	0
DPPA4	159	2.42e-08	1.85e-06	2.80349	developmental pluripotency associated 4	0	0	0	0
NSF	160	2.6e-08	1.97e-06	2.79764	N-ethylmaleimide sensitive factor, vesicle fusing ATPase	0	0	0	0
MT1X	161	2.7e-08	2.04e-06	2.79463	metallothionein 1X	0	0	0	0
CCT2	162	2.73e-08	2.05e-06	2.79365	chaperonin containing TCP1 subunit 2	0	0	0	0
CRYGS	163	2.77e-08	2.06e-06	2.79267	crystallin gamma S	0	0	0	0
KIF26B	164	2.78e-08	2.06e-06	2.79236	kinesin family member 26B	0	0	0	0
FBL	165	2.86e-08	2.1e-06	2.79004	fibrillarin	0	0	0	0
SPC25	166	2.87e-08	2.1e-06	2.78988	SPC25, NDC80 kinetochore complex component	0	0	0	0
XRCC3	167	2.92e-08	2.13e-06	2.78827	X-ray repair cross complementing 3	0	0	0	0
AP5Z1	168	2.96e-08	2.14e-06	2.78736	adaptor related protein complex 5 zeta 1 subunit	0	0	0	0
NSL1	169	3.21e-08	2.31e-06	2.78073	NSL1, MIS12 kinetochore complex component	0	0	0	0
EMD	170	3.3e-08	2.36e-06	2.77856	emerin	0	0	0	0
CYBA	171	3.35e-08	2.38e-06	2.77737	cytochrome b-245 alpha chain	0	0	0	0
HEXIM2	172	3.52e-08	2.49e-06	2.77329	hexamethylene bisacetamide inducible 2	0	0	0	0
TCTN3	173	3.54e-08	2.49e-06	2.77281	tectonic family member 3	0	0	0	0
XRCC6	174	3.66e-08	2.53e-06	2.77023	X-ray repair cross complementing 6	0	0	0	0
CALM1	175	3.69e-08	2.53e-06	2.76949	calmodulin 1	0	0	0	0
CALM2	175	3.69e-08	2.53e-06	2.76949	calmodulin 2	0	0	0	0
CALM3	175	3.69e-08	2.53e-06	2.76949	calmodulin 3	0	0	0	0
CD28	178	3.72e-08	2.54e-06	2.76891	CD28 molecule	1	0	0	4
CDC23	179	3.75e-08	2.54e-06	2.76819	cell division cycle 23	0	0	0	0
VCAM1	180	3.83e-08	2.59e-06	2.76642	vascular cell adhesion molecule 1	0	0	0	0
ZNF646	181	3.98e-08	2.67e-06	2.76331	zinc finger protein 646	0	0	0	0
PAGE2	182	4.3e-08	2.87e-06	2.75701	PAGE family member 2	0	0	0	0
TIAM2	183	4.37e-08	2.9e-06	2.7558	T-cell lymphoma invasion and metastasis 2	1	0	1	0
CPNE3	184	4.85e-08	3.19e-06	2.74724	copine 3	0	0	0	0
SULT1C2	185	4.85e-08	3.19e-06	2.7472	sulfotransferase family 1C member 2	0	0	0	0
H2AFX	186	5.19e-08	3.39e-06	2.74177	H2A histone family member X	0	0	0	0
DNMBP	187	5.62e-08	3.65e-06	2.73528	dynamin binding protein	0	0	0	0
PGM2	188	5.74e-08	3.69e-06	2.73357	phosphoglucomutase 2	0	0	0	0
LARP4B	189	5.74e-08	3.69e-06	2.73347	La ribonucleoprotein domain family member 4B	0	0	0	0
LYN	190	6.11e-08	3.9e-06	2.7284	LYN proto-oncogene, Src family tyrosine kinase	0	0	0	0
EIF4EBP1	191	6.78e-08	4.3e-06	2.71979	eukaryotic translation initiation factor 4E binding protein 1	0	0	0	0
AANAT	192	6.8e-08	4.3e-06	2.71957	aralkylamine N-acetyltransferase	0	0	0	0
CCT5	193	6.98e-08	4.39e-06	2.71744	chaperonin containing TCP1 subunit 5	0	0	0	0
GAMT	194	7.33e-08	4.59e-06	2.71337	guanidinoacetate N-methyltransferase	0	0	0	0
HSP90AB1	195	7.93e-08	4.94e-06	2.70686	heat shock protein 90 alpha family class B member 1	0	0	0	0
DCAF8	196	8.2e-08	5.08e-06	2.70409	DDB1 and CUL4 associated factor 8	0	0	0	0
CNNM3	197	8.26e-08	5.09e-06	2.70345	cyclin and CBS domain divalent metal cation transport mediator 3	0	0	0	0
ZNF155	198	8.3e-08	5.09e-06	2.70313	zinc finger protein 155	0	0	0	0
KPNA2	199	8.49e-08	5.15e-06	2.70123	karyopherin subunit alpha 2	0	0	0	0
CC2D1B	200	8.5e-08	5.15e-06	2.70112	coiled-coil and C2 domain containing 1B	0	0	0	0
C8orf48	201	8.53e-08	5.15e-06	2.70081	chromosome 8 open reading frame 48	0	0	0	0
SBDS	202	8.56e-08	5.15e-06	2.70052	SBDS, ribosome maturation factor	0	0	0	0
SP100	203	8.8e-08	5.25e-06	2.69825	SP100 nuclear antigen	0	0	0	0
PLEKHG4	204	8.84e-08	5.25e-06	2.69789	pleckstrin homology and RhoGEF domain containing G4	0	0	0	0
DNPEP	205	8.87e-08	5.25e-06	2.69754	aspartyl aminopeptidase	0	0	0	0
SCRN2	206	8.91e-08	5.25e-06	2.69721	secernin 2	0	0	0	0
TRIP10	207	8.94e-08	5.25e-06	2.69695	thyroid hormone receptor interactor 10	0	0	0	0
OTX1	208	8.99e-08	5.25e-06	2.69644	orthodenticle homeobox 1	0	0	0	0
ZNF223	209	9.15e-08	5.32e-06	2.69503	zinc finger protein 223	0	0	0	0
ATM	210	9.32e-08	5.38e-06	2.69348	ATM serine/threonine kinase	0	0	0	0
RAD50	211	9.35e-08	5.38e-06	2.6932	RAD50 double strand break repair protein	0	0	0	0
MAGEA6	212	9.47e-08	5.43e-06	2.69214	MAGE family member A6	0	0	0	0
PCP4	213	9.73e-08	5.49e-06	2.68985	Purkinje cell protein 4	0	0	0	0
MYF5	214	9.77e-08	5.49e-06	2.68957	myogenic factor 5	0	0	0	0
ZNF607	215	9.8e-08	5.49e-06	2.68929	zinc finger protein 607	0	0	0	0
WRN	216	9.81e-08	5.49e-06	2.68925	Werner syndrome RecQ like helicase	0	0	0	0
ACOT7	217	9.83e-08	5.49e-06	2.68903	acyl-CoA thioesterase 7	0	0	0	0
ZMAT3	218	9.85e-08	5.49e-06	2.6889	zinc finger matrin-type 3	0	0	0	0
TIE1	219	9.98e-08	5.53e-06	2.68779	tyrosine kinase with immunoglobulin like and EGF like domains 1	0	0	0	0
WDFY3	220	1e-07	5.54e-06	2.68735	WD repeat and FYVE domain containing 3	0	0	0	0
PACSIN2	221	1.07e-07	5.89e-06	2.68189	protein kinase C and casein kinase substrate in neurons 2	0	0	0	0
TBC1D10A	222	1.09e-07	5.94e-06	2.68077	TBC1 domain family member 10A	0	0	0	0
SZRD1	223	1.12e-07	6.1e-06	2.67817	SUZ RNA binding domain containing 1	0	0	0	0
C19orf66	224	1.15e-07	6.23e-06	2.67602	chromosome 19 open reading frame 66	0	0	0	0
TRIM16	225	1.18e-07	6.35e-06	2.67403	tripartite motif containing 16	0	0	0	0
HOXA3	226	1.19e-07	6.39e-06	2.67313	homeobox A3	0	0	0	0
PIK3R2	227	1.25e-07	6.71e-06	2.66873	phosphoinositide-3-kinase regulatory subunit 2	0	0	0	0
ZFP36L1	228	1.26e-07	6.71e-06	2.66825	ZFP36 ring finger protein like 1	0	0	0	0
AK1	229	1.32e-07	6.99e-06	2.66453	adenylate kinase 1	0	0	0	0
TUSC2	230	1.33e-07	7.02e-06	2.66379	tumor suppressor candidate 2	0	0	0	0
ARPP21	231	1.36e-07	7.09e-06	2.66181	cAMP regulated phosphoprotein 21	0	0	0	0
OGFR	231	1.36e-07	7.09e-06	2.66181	opioid growth factor receptor	0	0	0	0
PNMT	231	1.36e-07	7.09e-06	2.66181	phenylethanolamine N-methyltransferase	0	0	0	0
SH3KBP1	234	1.38e-07	7.16e-06	2.66033	SH3 domain containing kinase binding protein 1	0	0	0	0
OLIG3	235	1.39e-07	7.16e-06	2.66018	oligodendrocyte transcription factor 3	0	0	0	0
DDX19A	236	1.4e-07	7.16e-06	2.65968	DEAD-box helicase 19A	0	0	0	0
PSMA6	237	1.4e-07	7.16e-06	2.65961	proteasome subunit alpha 6	0	0	0	0
C5orf30	238	1.41e-07	7.18e-06	2.65897	chromosome 5 open reading frame 30	0	0	0	0
ID1	239	1.42e-07	7.23e-06	2.6581	inhibitor of DNA binding 1, HLH protein	0	0	0	0
C22orf39	240	1.48e-07	7.52e-06	2.65445	chromosome 22 open reading frame 39	0	0	0	0
DBF4B	241	1.54e-07	7.73e-06	2.65135	DBF4 zinc finger B	0	0	0	0
MRPS23	242	1.54e-07	7.73e-06	2.65135	mitochondrial ribosomal protein S23	0	0	0	0
MFSD3	243	1.66e-07	8.31e-06	2.64486	major facilitator superfamily domain containing 3	0	0	0	0
MVK	244	1.69e-07	8.43e-06	2.64336	mevalonate kinase	0	0	0	0
HSPH1	245	1.71e-07	8.49e-06	2.64236	heat shock protein family H (Hsp110) member 1	0	0	0	0
SPC24	246	1.72e-07	8.52e-06	2.64177	SPC24, NDC80 kinetochore complex component	0	0	0	0
CDK2	247	1.74e-07	8.57e-06	2.6409	cyclin dependent kinase 2	0	0	0	0
ARIH2	248	1.86e-07	9.08e-06	2.63558	ariadne RBR E3 ubiquitin protein ligase 2	0	0	0	0
SH3GL1	249	1.86e-07	9.08e-06	2.63531	SH3 domain containing GRB2 like 1, endophilin A2	0	0	0	0
HEXIM1	250	1.88e-07	9.13e-06	2.63446	hexamethylene bisacetamide inducible 1	0	0	0	0
DDX24	251	1.92e-07	9.29e-06	2.63263	DEAD-box helicase 24	0	0	0	0
ILF3	252	2e-07	9.63e-06	2.62924	interleukin enhancer binding factor 3	0	0	0	0
H3F3A	253	2.04e-07	9.78e-06	2.62731	H3 histone family member 3A	0	0	0	0
H3F3B	253	2.04e-07	9.78e-06	2.62731	H3 histone family member 3B	0	0	0	0
SH3BP1	255	2.06e-07	9.82e-06	2.62658	SH3 domain binding protein 1	0	0	0	0
SET	256	2.1e-07	9.95e-06	2.62516	SET nuclear proto-oncogene	0	0	0	0
CDKN2AIP	257	2.12e-07	1e-05	2.62431	CDKN2A interacting protein	0	0	0	0
ERBB3	258	2.21e-07	1.04e-05	2.62051	erb-b2 receptor tyrosine kinase 3	0	0	0	0
CALD1	259	2.26e-07	1.06e-05	2.6187	caldesmon 1	0	0	0	0
PIN1	260	2.28e-07	1.07e-05	2.618	peptidylprolyl cis/trans isomerase, NIMA-interacting 1	0	0	0	0
PSMA4	261	2.3e-07	1.07e-05	2.61717	proteasome subunit alpha 4	0	0	0	0
ZNF844	262	2.34e-07	1.08e-05	2.61573	zinc finger protein 844	0	0	0	0
ZNF230	263	2.35e-07	1.08e-05	2.61541	zinc finger protein 230	0	0	0	0
DNPH1	264	2.36e-07	1.08e-05	2.61515	2'-deoxynucleoside 5'-phosphate N-hydrolase 1	0	0	0	0
PARP1	265	2.42e-07	1.11e-05	2.61287	poly(ADP-ribose) polymerase 1	0	0	0	0
PLK1	266	2.43e-07	1.11e-05	2.61242	polo like kinase 1	0	0	0	0
ARHGAP32	267	2.45e-07	1.11e-05	2.6119	Rho GTPase activating protein 32	0	0	0	0
EBI3	268	2.49e-07	1.13e-05	2.61046	Epstein-Barr virus induced 3	0	0	0	0
CDCA7L	269	2.52e-07	1.14e-05	2.60952	cell division cycle associated 7 like	0	0	0	0
PIK3R3	270	2.67e-07	1.2e-05	2.60453	phosphoinositide-3-kinase regulatory subunit 3	0	0	0	0
MRPL48	271	2.67e-07	1.2e-05	2.6045	mitochondrial ribosomal protein L48	0	0	0	0
C6orf203	272	2.68e-07	1.2e-05	2.60422	chromosome 6 open reading frame 203	0	0	0	0
SIX1	273	2.73e-07	1.21e-05	2.60266	SIX homeobox 1	0	0	0	0
CDK1	274	2.77e-07	1.23e-05	2.60138	cyclin dependent kinase 1	0	0	0	0
CDC27	275	2.81e-07	1.24e-05	2.59995	cell division cycle 27	0	0	0	0
PPM1G	276	2.84e-07	1.25e-05	2.59927	protein phosphatase, Mg2+/Mn2+ dependent 1G	0	0	0	0
RECQL4	277	2.88e-07	1.26e-05	2.59802	RecQ like helicase 4	0	0	0	0
HTR1B	278	2.88e-07	1.26e-05	2.59797	5-hydroxytryptamine receptor 1B	0	0	0	0
LAT	279	3e-07	1.31e-05	2.59432	linker for activation of T-cells	0	0	0	0
SYK	280	3.08e-07	1.34e-05	2.59217	spleen associated tyrosine kinase	0	0	0	0
PTPN23	281	3.15e-07	1.36e-05	2.59031	protein tyrosine phosphatase, non-receptor type 23	0	0	0	0
TM9SF4	282	3.16e-07	1.36e-05	2.58984	transmembrane 9 superfamily member 4	0	0	0	0
DDX39A	283	3.35e-07	1.44e-05	2.58476	DExD-box helicase 39A	0	0	0	0
LRRK2	284	3.44e-07	1.47e-05	2.58264	leucine rich repeat kinase 2	0	0	0	0
GDF15	285	3.53e-07	1.5e-05	2.58042	growth differentiation factor 15	0	0	0	0
ZNF136	286	3.62e-07	1.54e-05	2.57823	zinc finger protein 136	0	0	0	0
TCF3	287	3.68e-07	1.56e-05	2.57665	transcription factor 3	0	0	0	0
ADAMTSL3	288	3.7e-07	1.56e-05	2.57621	ADAMTS like 3	0	0	0	0
HMGN2	289	3.87e-07	1.63e-05	2.57237	high mobility group nucleosomal binding domain 2	0	0	0	0
PDIA5	290	4.14e-07	1.74e-05	2.56636	protein disulfide isomerase family A member 5	0	0	0	0
EEF2	291	4.22e-07	1.76e-05	2.56468	eukaryotic translation elongation factor 2	0	0	0	0
GABBR1	292	4.22e-07	1.76e-05	2.56467	gamma-aminobutyric acid type B receptor subunit 1	0	0	0	0
HNRNPK	293	4.34e-07	1.8e-05	2.56224	heterogeneous nuclear ribonucleoprotein K	0	0	0	0
FAM131B	294	4.37e-07	1.8e-05	2.56176	family with sequence similarity 131 member B	0	0	0	0
MAD2L1BP	295	4.39e-07	1.81e-05	2.56132	MAD2L1 binding protein	0	0	0	0
SMN1	296	4.56e-07	1.86e-05	2.55801	survival of motor neuron 1, telomeric	0	0	0	0
SMN2	296	4.56e-07	1.86e-05	2.55801	survival of motor neuron 2, centromeric	0	0	0	0
ZAP70	298	4.7e-07	1.91e-05	2.55541	zeta chain of T-cell receptor associated protein kinase 70	0	0	0	0
ATXN2	299	4.73e-07	1.92e-05	2.55468	ataxin 2	0	0	0	0
TRIM27	300	4.77e-07	1.93e-05	2.5541	tripartite motif containing 27	0	0	0	0
TNNI1	301	4.85e-07	1.96e-05	2.55255	troponin I1, slow skeletal type	0	0	0	0
CCDC9	302	4.95e-07	1.99e-05	2.55082	coiled-coil domain containing 9	0	0	0	0
GEMIN7	303	4.98e-07	2e-05	2.55028	gem nuclear organelle associated protein 7	0	0	0	0
NUMB	304	5.01e-07	2e-05	2.54966	NUMB, endocytic adaptor protein	0	0	0	0
CDKN1B	305	5.15e-07	2.05e-05	2.54735	cyclin dependent kinase inhibitor 1B	0	0	0	0
NDEL1	306	5.28e-07	2.1e-05	2.54506	nudE neurodevelopment protein 1 like 1	0	0	0	0
BRCA2	307	5.39e-07	2.13e-05	2.54326	BRCA2, DNA repair associated	0	0	0	0
NUDCD2	308	5.51e-07	2.17e-05	2.54133	NudC domain containing 2	0	0	0	0
ADAM15	309	5.6e-07	2.2e-05	2.53998	ADAM metallopeptidase domain 15	0	0	0	0
CCND2	310	5.66e-07	2.22e-05	2.53892	cyclin D2	0	0	0	0
WDYHV1	311	5.76e-07	2.25e-05	2.53739	WDYHV motif containing 1	0	0	0	0
PMF1	312	5.78e-07	2.25e-05	2.5372	polyamine modulated factor 1	0	0	0	0
ZXDC	313	5.89e-07	2.28e-05	2.53541	ZXD family zinc finger C	0	0	0	0
C14orf105	314	5.91e-07	2.28e-05	2.53522	chromosome 14 open reading frame 105	0	0	0	0
RIPPLY1	315	5.98e-07	2.31e-05	2.53405	ripply transcriptional repressor 1	0	0	0	0
VHL	316	6.03e-07	2.32e-05	2.53333	von Hippel-Lindau tumor suppressor	0	0	0	0
TRPV6	317	6.08e-07	2.32e-05	2.53258	transient receptor potential cation channel subfamily V member 6	0	0	0	0
OR2H1	318	6.09e-07	2.32e-05	2.53252	olfactory receptor family 2 subfamily H member 1	0	0	0	0
REM2	318	6.09e-07	2.32e-05	2.53252	RRAD and GEM like GTPase 2	0	0	0	0
RFX2	320	6.13e-07	2.33e-05	2.53186	regulatory factor X2	0	0	0	0
FYN	321	6.33e-07	2.4e-05	2.52903	FYN proto-oncogene, Src family tyrosine kinase	0	0	0	0
PRKAB2	322	6.39e-07	2.41e-05	2.52825	protein kinase AMP-activated non-catalytic subunit beta 2	0	0	0	0
UBB	323	6.54e-07	2.46e-05	2.52623	ubiquitin B	0	0	0	0
ANAPC4	324	6.56e-07	2.46e-05	2.52593	anaphase promoting complex subunit 4	0	0	0	0
ZNF580	325	6.61e-07	2.47e-05	2.5253	zinc finger protein 580	0	0	0	0
LDHA	326	6.71e-07	2.5e-05	2.52395	lactate dehydrogenase A	0	0	0	0
NUB1	327	6.78e-07	2.52e-05	2.52301	negative regulator of ubiquitin like proteins 1	0	0	0	0
ACTG1	328	6.8e-07	2.52e-05	2.5228	actin gamma 1	0	0	0	0
MYOG	329	6.84e-07	2.53e-05	2.52219	myogenin	0	0	0	0
PRKCD	330	6.95e-07	2.56e-05	2.52076	protein kinase C delta	0	0	0	0
PEX5	331	7.03e-07	2.58e-05	2.51982	peroxisomal biogenesis factor 5	0	0	0	0
VAV1	332	7.06e-07	2.58e-05	2.51943	vav guanine nucleotide exchange factor 1	0	0	0	0
AMPD2	333	7.45e-07	2.72e-05	2.51467	adenosine monophosphate deaminase 2	0	0	0	0
ANXA4	334	8.01e-07	2.91e-05	2.50815	annexin A4	0	0	0	0
AKR1A1	335	8.02e-07	2.91e-05	2.50809	aldo-keto reductase family 1 member A1	0	0	0	0
PID1	336	8.06e-07	2.91e-05	2.50755	phosphotyrosine interaction domain containing 1	0	0	0	0
SYNJ1	337	8.28e-07	2.98e-05	2.50522	synaptojanin 1	0	0	0	0
USP6	338	8.53e-07	3.07e-05	2.50251	ubiquitin specific peptidase 6	0	0	0	0
PDPK1	339	8.59e-07	3.08e-05	2.50193	3-phosphoinositide dependent protein kinase 1	0	0	0	0
GAPDH	340	8.68e-07	3.1e-05	2.50092	glyceraldehyde-3-phosphate dehydrogenase	0	0	0	0
AIPL1	341	8.72e-07	3.11e-05	2.50056	aryl hydrocarbon receptor interacting protein like 1	0	0	0	0
CDK5R1	342	8.75e-07	3.11e-05	2.50025	cyclin dependent kinase 5 regulatory subunit 1	0	0	0	0
SPG7	343	8.87e-07	3.14e-05	2.49904	SPG7, paraplegin matrix AAA peptidase subunit	0	0	0	0
TYMSOS	344	9.04e-07	3.19e-05	2.49728	TYMS opposite strand	0	0	0	0
DAB1	345	9.25e-07	3.26e-05	2.49524	DAB1, reelin adaptor protein	0	0	0	0
ZNF707	346	9.85e-07	3.46e-05	2.48958	zinc finger protein 707	0	0	0	0
NUDT14	347	9.91e-07	3.47e-05	2.48905	nudix hydrolase 14	0	0	0	0
TYRO3	348	9.94e-07	3.47e-05	2.48879	TYRO3 protein tyrosine kinase	0	0	0	0
TGFBR1	349	9.97e-07	3.47e-05	2.48856	transforming growth factor beta receptor 1	0	0	0	0
BLM	350	1e-06	3.47e-05	2.48809	Bloom syndrome RecQ like helicase	0	0	0	0
FASTK	351	1e-06	3.47e-05	2.48805	Fas activated serine/threonine kinase	0	0	0	0
RGS14	352	1.03e-06	3.54e-05	2.48595	regulator of G protein signaling 14	0	0	0	0
RNF113A	353	1.03e-06	3.56e-05	2.48523	ring finger protein 113A	0	0	0	0
NCDN	354	1.04e-06	3.57e-05	2.48475	neurochondrin	0	0	0	0
ATXN7L2	355	1.05e-06	3.6e-05	2.48368	ataxin 7 like 2	0	0	0	0
EP300	356	1.06e-06	3.63e-05	2.48277	E1A binding protein p300	0	0	0	0
GSTM3	357	1.09e-06	3.73e-05	2.48006	glutathione S-transferase mu 3	0	0	0	0
LGALSL	358	1.11e-06	3.75e-05	2.47922	galectin like	0	0	0	0
TCP1	359	1.11e-06	3.75e-05	2.47893	t-complex 1	0	0	0	0
DCX	360	1.12e-06	3.79e-05	2.47781	doublecortin	0	0	0	0
ANKMY2	361	1.13e-06	3.79e-05	2.47742	ankyrin repeat and MYND domain containing 2	0	0	0	0
TNP2	362	1.13e-06	3.79e-05	2.47716	transition protein 2	0	0	0	0
ZFC3H1	363	1.14e-06	3.81e-05	2.47657	zinc finger C3H1-type containing	0	0	0	0
AVPI1	364	1.15e-06	3.85e-05	2.4753	arginine vasopressin induced 1	0	0	0	0
USP7	365	1.16e-06	3.85e-05	2.47477	ubiquitin specific peptidase 7	0	0	0	0
SF3B2	366	1.16e-06	3.85e-05	2.47467	splicing factor 3b subunit 2	0	0	0	0
ANAPC7	367	1.16e-06	3.85e-05	2.47457	anaphase promoting complex subunit 7	0	0	0	0
ZNF578	368	1.17e-06	3.87e-05	2.47387	zinc finger protein 578	0	0	0	0
YWHAG	369	1.19e-06	3.91e-05	2.47263	tyrosine 3-monooxygenase/tryptophan 5-monooxygenase activation protein gamma	0	0	0	0
ZNF138	370	1.19e-06	3.91e-05	2.47246	zinc finger protein 138	0	0	0	0
CREB3L3	371	1.2e-06	3.94e-05	2.47145	cAMP responsive element binding protein 3 like 3	0	0	0	0
SMAD2	372	1.21e-06	3.95e-05	2.47094	SMAD family member 2	0	0	0	0
FASLG	373	1.23e-06	3.99e-05	2.46983	Fas ligand	0	0	0	0
PSME3	374	1.23e-06	4e-05	2.46941	proteasome activator subunit 3	0	0	0	0
PTPMT1	375	1.27e-06	4.13e-05	2.46631	protein tyrosine phosphatase, mitochondrial 1	0	0	0	0
CD14	376	1.29e-06	4.18e-05	2.46503	CD14 molecule	0	0	0	0
SEH1L	377	1.3e-06	4.19e-05	2.4644	SEH1 like nucleoporin	0	0	0	0
APP	378	1.33e-06	4.26e-05	2.46267	amyloid beta precursor protein	0	0	0	0
CTNNB1	379	1.33e-06	4.26e-05	2.46244	catenin beta 1	0	0	0	0
TINAGL1	380	1.33e-06	4.26e-05	2.46222	tubulointerstitial nephritis antigen like 1	0	0	0	0
PSMD13	381	1.35e-06	4.31e-05	2.46101	proteasome 26S subunit, non-ATPase 13	0	0	0	0
FBXO34	382	1.36e-06	4.33e-05	2.46031	F-box protein 34	0	0	0	0
CCER1	383	1.38e-06	4.37e-05	2.45924	coiled-coil glutamate rich protein 1	0	0	0	0
SHC3	384	1.38e-06	4.37e-05	2.45906	SHC adaptor protein 3	0	0	0	0
TRAF3IP2	385	1.39e-06	4.37e-05	2.45867	TRAF3 interacting protein 2	0	0	0	0
ZNF264	386	1.39e-06	4.38e-05	2.45836	zinc finger protein 264	0	0	0	0
ANAPC2	387	1.4e-06	4.38e-05	2.45806	anaphase promoting complex subunit 2	0	0	0	0
KHDRBS1	388	1.4e-06	4.38e-05	2.45788	KH RNA binding domain containing, signal transduction associated 1	0	0	0	0
CABLES2	389	1.4e-06	4.38e-05	2.45753	Cdk5 and Abl enzyme substrate 2	0	0	0	0
ARRB1	390	1.44e-06	4.47e-05	2.4555	arrestin beta 1	0	0	0	0
HEYL	391	1.45e-06	4.5e-05	2.4546	hes related family bHLH transcription factor with YRPW motif-like	0	0	0	0
CBFA2T2	392	1.45e-06	4.5e-05	2.45438	CBFA2/RUNX1 translocation partner 2	0	0	0	0
NEU4	393	1.5e-06	4.65e-05	2.45118	neuraminidase 4	0	0	0	0
TOMM34	394	1.54e-06	4.75e-05	2.44902	translocase of outer mitochondrial membrane 34	0	0	0	0
CHP2	395	1.54e-06	4.75e-05	2.44882	calcineurin like EF-hand protein 2	0	0	0	0
HTT	396	1.58e-06	4.84e-05	2.44676	huntingtin	0	0	0	0
WDR4	397	1.58e-06	4.84e-05	2.44668	WD repeat domain 4	0	0	0	0
EIF4B	398	1.58e-06	4.84e-05	2.44642	eukaryotic translation initiation factor 4B	0	0	0	0
STUB1	399	1.59e-06	4.84e-05	2.44606	STIP1 homology and U-box containing protein 1	0	0	0	0
SPRY1	400	1.63e-06	4.95e-05	2.44381	sprouty RTK signaling antagonist 1	0	0	0	0
DDX20	401	1.64e-06	4.96e-05	2.44337	DEAD-box helicase 20	0	0	0	0
OSBPL5	402	1.67e-06	5.06e-05	2.44144	oxysterol binding protein like 5	0	0	0	0
CDC16	403	1.68e-06	5.06e-05	2.44114	cell division cycle 16	0	0	0	0
HMOX1	404	1.7e-06	5.1e-05	2.44019	heme oxygenase 1	0	0	0	0
CRIP1	405	1.76e-06	5.27e-05	2.43699	cysteine rich protein 1	0	0	0	0
KAT2B	406	1.79e-06	5.36e-05	2.43512	lysine acetyltransferase 2B	0	0	0	0
PPP1R21	407	1.8e-06	5.38e-05	2.43462	protein phosphatase 1 regulatory subunit 21	0	0	0	0
SERF2	408	1.85e-06	5.5e-05	2.43228	small EDRK-rich factor 2	0	0	0	0
ANAPC1	409	1.88e-06	5.59e-05	2.43069	anaphase promoting complex subunit 1	0	0	0	0
TAGLN	410	1.95e-06	5.78e-05	2.42734	transgelin	0	0	0	0
YWHAE	411	2.01e-06	5.93e-05	2.42477	tyrosine 3-monooxygenase/tryptophan 5-monooxygenase activation protein epsilon	0	0	0	0
AES	412	2.01e-06	5.93e-05	2.42442	amino-terminal enhancer of split	0	0	0	0
NPDC1	413	2.02e-06	5.94e-05	2.42409	neural proliferation, differentiation and control 1	0	0	0	0
MAD2L1	414	2.05e-06	6.02e-05	2.42262	mitotic arrest deficient 2 like 1	0	0	0	0
PIH1D2	415	2.06e-06	6.03e-05	2.4223	PIH1 domain containing 2	0	0	0	0
TGFBR2	416	2.08e-06	6.08e-05	2.42131	transforming growth factor beta receptor 2	0	0	0	0
ACTB	417	2.13e-06	6.19e-05	2.4194	actin beta	0	0	0	0
KIAA0408	418	2.15e-06	6.25e-05	2.41821	KIAA0408	0	0	0	0
UBC	419	2.16e-06	6.25e-05	2.41805	ubiquitin C	0	0	0	0
HAAO	420	2.16e-06	6.25e-05	2.41781	3-hydroxyanthranilate 3,4-dioxygenase	0	0	0	0
TYMS	421	2.17e-06	6.26e-05	2.41744	thymidylate synthetase	0	0	0	0
CDKN1A	422	2.26e-06	6.52e-05	2.41354	cyclin dependent kinase inhibitor 1A	0	0	0	0
NUMA1	423	2.29e-06	6.56e-05	2.41266	nuclear mitotic apparatus protein 1	0	0	0	0
CDC37	424	2.34e-06	6.71e-05	2.41036	cell division cycle 37	0	0	0	0
TGIF1	425	2.39e-06	6.83e-05	2.40852	TGFB induced factor homeobox 1	0	0	0	0
DKK1	426	2.43e-06	6.92e-05	2.40702	dickkopf WNT signaling pathway inhibitor 1	0	0	0	0
MAGEF1	427	2.44e-06	6.92e-05	2.40661	MAGE family member F1	0	0	0	0
PBXIP1	428	2.44e-06	6.92e-05	2.40648	PBX homeobox interacting protein 1	0	0	0	0
GFAP	429	2.44e-06	6.92e-05	2.40642	glial fibrillary acidic protein	0	0	0	0
DUSP6	430	2.46e-06	6.96e-05	2.40563	dual specificity phosphatase 6	0	0	0	0
HLA-DQA1	431	2.48e-06	7e-05	2.40493	major histocompatibility complex, class II, DQ alpha 1	0	0	0	0
AKT1	432	2.59e-06	7.29e-05	2.40087	AKT serine/threonine kinase 1	0	0	0	0
BABAM1	433	2.64e-06	7.41e-05	2.39915	BRISC and BRCA1 A complex member 1	0	0	0	0
C10orf62	434	2.68e-06	7.5e-05	2.39784	chromosome 10 open reading frame 62	0	0	0	0
MET	435	2.71e-06	7.57e-05	2.39674	MET proto-oncogene, receptor tyrosine kinase	0	0	0	0
ARNT2	436	2.74e-06	7.65e-05	2.39561	aryl hydrocarbon receptor nuclear translocator 2	0	0	0	0
CDC42	437	2.81e-06	7.8e-05	2.39351	cell division cycle 42	0	0	0	0
HNRNPLL	438	2.84e-06	7.87e-05	2.39247	heterogeneous nuclear ribonucleoprotein L like	0	0	0	0
TUBB4B	439	2.84e-06	7.87e-05	2.39225	tubulin beta 4B class IVb	0	0	0	0
CSDE1	440	2.86e-06	7.91e-05	2.39162	cold shock domain containing E1	0	0	0	0
TK1	441	2.89e-06	7.95e-05	2.39089	thymidine kinase 1	0	0	0	0
ITCH	442	2.9e-06	7.96e-05	2.39055	itchy E3 ubiquitin protein ligase	0	0	0	0
STIP1	443	2.92e-06	8.01e-05	2.3898	stress induced phosphoprotein 1	0	0	0	0
MAP4K4	444	2.96e-06	8.09e-05	2.38857	mitogen-activated protein kinase kinase kinase kinase 4	0	0	0	0
ZNF764	445	3.06e-06	8.33e-05	2.3855	zinc finger protein 764	0	0	0	0
FAM173A	446	3.06e-06	8.33e-05	2.38546	family with sequence similarity 173 member A	0	0	0	0
HSPB1	447	3.1e-06	8.41e-05	2.38413	heat shock protein family B (small) member 1	0	0	0	0
ATP6V0C	448	3.1e-06	8.41e-05	2.38412	ATPase H+ transporting V0 subunit c	0	0	0	0
ACY1	449	3.13e-06	8.46e-05	2.38332	aminoacylase 1	0	0	0	0
PSMD11	450	3.21e-06	8.66e-05	2.3808	proteasome 26S subunit, non-ATPase 11	0	0	0	0
SRC	451	3.21e-06	8.66e-05	2.3808	SRC proto-oncogene, non-receptor tyrosine kinase	0	0	0	0
RABL6	452	3.25e-06	8.74e-05	2.37964	RAB, member RAS oncogene family like 6	0	0	0	0
MAGOHB	453	3.27e-06	8.75e-05	2.37919	mago homolog B, exon junction complex core component	0	0	0	0
PHLDA1	454	3.27e-06	8.75e-05	2.37917	pleckstrin homology like domain family A member 1	0	0	0	0
CERK	455	3.31e-06	8.85e-05	2.37792	ceramide kinase	0	0	0	0
ZBTB9	456	3.36e-06	8.94e-05	2.3767	zinc finger and BTB domain containing 9	0	0	0	0
ACAT2	457	3.38e-06	8.95e-05	2.37601	acetyl-CoA acetyltransferase 2	0	0	0	0
JSRP1	457	3.38e-06	8.95e-05	2.37601	junctional sarcoplasmic reticulum protein 1	0	0	0	0
SIRPD	457	3.38e-06	8.95e-05	2.37601	signal regulatory protein delta	0	0	0	0
FAAP100	460	3.39e-06	8.96e-05	2.37565	Fanconi anemia core complex associated protein 100	0	0	0	0
C4orf17	461	3.42e-06	9.02e-05	2.37485	chromosome 4 open reading frame 17	0	0	0	0
CD101	462	3.48e-06	9.16e-05	2.3732	CD101 molecule	0	0	0	0
SLA2	463	3.51e-06	9.21e-05	2.37251	Src like adaptor 2	0	0	0	0
DHRS1	464	3.58e-06	9.39e-05	2.37048	dehydrogenase/reductase 1	0	0	0	0
PML	465	3.64e-06	9.5e-05	2.36912	promyelocytic leukemia	0	0	0	0
PRR14	466	3.65e-06	9.5e-05	2.3689	proline rich 14	0	0	0	0
DLGAP4	467	3.65e-06	9.5e-05	2.36867	DLG associated protein 4	0	0	0	0
PDGFB	468	3.79e-06	9.83e-05	2.36526	platelet derived growth factor subunit B	0	0	0	0
XAGE2	469	3.86e-06	0.0001	2.3635	X antigen family member 2	0	0	0	0
VIM	470	3.93e-06	0.000101664	2.36169	vimentin	0	0	0	0
ZNF440	471	3.95e-06	0.000101799	2.36136	zinc finger protein 440	0	0	0	0
BEX1	472	3.98e-06	0.000102514	2.3605	brain expressed X-linked 1	0	0	0	0
BCL7B	473	4.07e-06	0.000104554	2.35843	BCL tumor suppressor 7B	0	0	0	0
RER1	474	4.14e-06	0.000105899	2.35689	retention in endoplasmic reticulum sorting receptor 1	0	0	0	0
ZNF101	475	4.14e-06	0.000105899	2.35681	zinc finger protein 101	0	0	0	0
ZNF266	476	4.15e-06	0.000105957	2.35656	zinc finger protein 266	0	0	0	0
PPP4R3A	477	4.2e-06	0.00010704	2.35539	protein phosphatase 4 regulatory subunit 3A	0	0	0	0
CTLA4	478	4.23e-06	0.000107475	2.35472	cytotoxic T-lymphocyte associated protein 4	2	2	1	0
PRKCB	479	4.24e-06	0.000107475	2.35461	protein kinase C beta	0	0	0	0
BAG2	480	4.27e-06	0.000107987	2.35396	BCL2 associated athanogene 2	0	0	0	0
STXBP1	481	4.3e-06	0.000108511	2.3533	syntaxin binding protein 1	0	0	0	0
CDC42EP1	482	4.36e-06	0.000109786	2.35199	CDC42 effector protein 1	0	0	0	0
SMAD7	483	4.41e-06	0.000110815	2.3509	SMAD family member 7	0	0	0	0
GPRIN2	484	4.48e-06	0.000112453	2.3493	G protein regulated inducer of neurite outgrowth 2	0	0	0	0
CCDC116	485	4.53e-06	0.000113418	2.34829	coiled-coil domain containing 116	0	0	0	0
MAPT	486	4.62e-06	0.000115394	2.34645	microtubule associated protein tau	0	0	0	0
PSMB3	487	4.72e-06	0.000117827	2.34426	proteasome subunit beta 3	0	0	0	0
TBL1X	488	4.74e-06	0.000118035	2.34389	transducin beta like 1X-linked	0	0	0	0
IQUB	489	4.78e-06	0.000118709	2.34315	IQ motif and ubiquitin domain containing	0	0	0	0
SPRY2	490	4.84e-06	0.000119937	2.34193	sprouty RTK signaling antagonist 2	0	0	0	0
AQP1	491	4.85e-06	0.000119937	2.34178	aquaporin 1 (Colton blood group)	0	0	0	0
HMGN1	492	4.89e-06	0.000120842	2.34086	high mobility group nucleosome binding domain 1	0	0	0	0
ARHGDIA	493	4.96e-06	0.000122051	2.33954	Rho GDP dissociation inhibitor alpha	0	0	0	0
ZNF670	494	4.96e-06	0.000122051	2.33952	zinc finger protein 670	0	0	0	0
PSMB4	495	4.99e-06	0.000122463	2.33901	proteasome subunit beta 4	0	0	0	0
PTPRO	496	5.11e-06	0.000125049	2.33681	protein tyrosine phosphatase, receptor type O	0	0	0	0
ADAM9	497	5.19e-06	0.000126839	2.33525	ADAM metallopeptidase domain 9	0	0	0	0
CKB	498	5.3e-06	0.000129168	2.33325	creatine kinase B	0	0	0	0
MAPKBP1	499	5.31e-06	0.000129168	2.33312	mitogen-activated protein kinase binding protein 1	0	0	0	0
PCNA	500	5.32e-06	0.000129243	2.33283	proliferating cell nuclear antigen	0	0	0	0
MAST2	501	5.34e-06	0.000129243	2.33255	microtubule associated serine/threonine kinase 2	0	0	0	0
CRYBB1	502	5.34e-06	0.000129243	2.33249	crystallin beta B1	0	0	0	0
TUBB2A	503	5.38e-06	0.000129988	2.33175	tubulin beta 2A class IIa	0	0	0	0
ZNF205	504	5.43e-06	0.000130827	2.33094	zinc finger protein 205	0	0	0	0
CFTR	505	5.45e-06	0.000131068	2.33057	cystic fibrosis transmembrane conductance regulator	0	0	0	0
TRIM15	506	5.54e-06	0.000133088	2.32891	tripartite motif containing 15	0	0	0	0
ENO2	507	5.56e-06	0.000133287	2.32857	enolase 2	0	0	0	0
TRAP1	508	5.6e-06	0.00013402	2.32786	TNF receptor associated protein 1	0	0	0	0
RPRD1B	509	5.68e-06	0.000135553	2.32657	regulation of nuclear pre-mRNA domain containing 1B	0	0	0	0
CCT6A	510	5.7e-06	0.000135723	2.32626	chaperonin containing TCP1 subunit 6A	0	0	0	0
HSPA1A	511	5.85e-06	0.000139071	2.32372	heat shock protein family A (Hsp70) member 1A	0	0	0	0
IQCB1	512	5.88e-06	0.000139563	2.3232	IQ motif containing B1	0	0	0	0
ERH	513	6e-06	0.000141947	2.32121	enhancer of rudimentary homolog (Drosophila)	0	0	0	0
PAXIP1	514	6.01e-06	0.000141947	2.32119	PAX interacting protein 1	0	0	0	0
SMURF1	515	6.04e-06	0.000142399	2.32069	SMAD specific E3 ubiquitin protein ligase 1	0	0	0	0
CCDC137	516	6.07e-06	0.000142913	2.32016	coiled-coil domain containing 137	0	0	0	0
NR1H3	517	6.13e-06	0.000144046	2.31921	nuclear receptor subfamily 1 group H member 3	0	0	0	0
SFI1	518	6.28e-06	0.00014735	2.31683	SFI1 centrin binding protein	0	0	0	0
F13A1	519	6.48e-06	0.000151565	2.31391	coagulation factor XIII A chain	0	0	0	0
PSMA1	520	6.5e-06	0.00015179	2.31358	proteasome subunit alpha 1	0	0	0	0
ARID3B	521	6.55e-06	0.000152666	2.31284	AT-rich interaction domain 3B	0	0	0	0
CCT8	522	6.69e-06	0.000155591	2.3107	chaperonin containing TCP1 subunit 8	0	0	0	0
STAT3	523	6.7e-06	0.000155591	2.31063	signal transducer and activator of transcription 3	0	0	0	0
ILK	524	6.72e-06	0.000155787	2.31032	integrin linked kinase	0	0	0	0
ZNF219	525	6.92e-06	0.000160208	2.30742	zinc finger protein 219	0	0	0	0
PSMC3	526	6.96e-06	0.000160673	2.30695	proteasome 26S subunit, ATPase 3	0	0	0	0
MDH1	527	7e-06	0.000161295	2.30639	malate dehydrogenase 1	0	0	0	0
CCDC43	528	7.12e-06	0.00016357	2.30473	coiled-coil domain containing 43	0	0	0	0
WDR33	529	7.12e-06	0.00016357	2.30466	WD repeat domain 33	0	0	0	0
SLX4	530	7.22e-06	0.000165462	2.30336	SLX4 structure-specific endonuclease subunit	0	0	0	0
DACT1	531	7.31e-06	0.000167177	2.30209	dishevelled binding antagonist of beta catenin 1	0	0	0	0
ARID5A	532	7.34e-06	0.000167177	2.30177	AT-rich interaction domain 5A	0	0	0	0
CCDC82	533	7.34e-06	0.000167177	2.30175	coiled-coil domain containing 82	0	0	0	0
JUN	534	7.35e-06	0.000167177	2.30162	Jun proto-oncogene, AP-1 transcription factor subunit	0	0	0	0
SNX24	535	7.4e-06	0.000168024	2.30095	sorting nexin 24	0	0	0	0
AQP5	536	7.47e-06	0.0001693	2.30003	aquaporin 5	0	0	0	0
NCL	537	7.62e-06	0.00017192	2.2981	nucleolin	0	0	0	0
XPO1	538	7.64e-06	0.00017192	2.2979	exportin 1	0	0	0	0
GLUD1	539	7.65e-06	0.00017192	2.29774	glutamate dehydrogenase 1	0	0	0	0
SMAD6	540	7.66e-06	0.00017192	2.2976	SMAD family member 6	0	0	0	0
SPATA8	541	7.66e-06	0.00017192	2.29757	spermatogenesis associated 8	0	0	0	0
HIST1H1A	542	7.67e-06	0.00017192	2.29745	histone cluster 1 H1 family member a	0	0	0	0
KIF1BP	543	7.72e-06	0.000172602	2.29688	KIF1 binding protein	0	0	0	0
CDK5RAP2	544	7.8e-06	0.000174183	2.29581	CDK5 regulatory subunit associated protein 2	0	0	0	0
LIMS2	545	7.87e-06	0.000175437	2.29494	LIM zinc finger domain containing 2	0	0	0	0
LRIF1	546	7.97e-06	0.000177367	2.29369	ligand dependent nuclear receptor interacting factor 1	0	0	0	0
MCM5	547	8.09e-06	0.000179637	2.29227	minichromosome maintenance complex component 5	0	0	0	0
VPS72	548	8.26e-06	0.00018302	2.29026	vacuolar protein sorting 72 homolog	0	0	0	0
KRT40	549	8.31e-06	0.000183954	2.28959	keratin 40	0	0	0	0
QTRT1	550	8.42e-06	0.000185677	2.2884	queuine tRNA-ribosyltransferase catalytic subunit 1	0	0	0	0
RTP5	551	8.42e-06	0.000185677	2.28832	receptor transporter protein 5 (putative)	0	0	0	0
TUBB	552	8.47e-06	0.000186385	2.28777	tubulin beta class I	0	0	0	0
GNG5	553	8.53e-06	0.000187313	2.2871	G protein subunit gamma 5	0	0	0	0
SNRPN	554	8.62e-06	0.00018911	2.28599	small nuclear ribonucleoprotein polypeptide N	0	0	0	0
PSMC1	555	8.68e-06	0.000189927	2.28539	proteasome 26S subunit, ATPase 1	0	0	0	0
PTPN1	556	8.88e-06	0.000193665	2.28314	protein tyrosine phosphatase, non-receptor type 1	0	0	0	0
BCR	557	8.88e-06	0.000193665	2.28309	BCR, RhoGEF and GTPase activating protein	0	0	0	0
SCHIP1	558	8.9e-06	0.000193665	2.28295	schwannomin interacting protein 1	0	0	0	0
RB1	559	9.03e-06	0.000195989	2.2815	RB transcriptional corepressor 1	0	0	0	0
HGD	560	9.04e-06	0.000195989	2.28143	homogentisate 1,2-dioxygenase	0	0	0	0
FXR2	561	9.15e-06	0.000197881	2.28024	FMR1 autosomal homolog 2	0	0	0	0
CCT4	562	9.16e-06	0.000197881	2.28013	chaperonin containing TCP1 subunit 4	0	0	0	0
AKAP17A	563	9.36e-06	0.000201873	2.278	A-kinase anchoring protein 17A	0	0	0	0
TOP3A	564	9.41e-06	0.000202731	2.2774	topoisomerase (DNA) III alpha	0	0	0	0
WNT11	565	9.48e-06	0.000203715	2.27675	Wnt family member 11	0	0	0	0
PRDX6	566	9.56e-06	0.000205125	2.2759	peroxiredoxin 6	0	0	0	0
RPS27A	567	9.65e-06	0.000206753	2.27495	ribosomal protein S27a	0	0	0	0
PACSIN1	568	9.75e-06	0.000208537	2.27393	protein kinase C and casein kinase substrate in neurons 1	0	0	0	0
CLPB	569	9.83e-06	0.000209775	2.27317	ClpB homolog, mitochondrial AAA ATPase chaperonin	0	0	0	0
CCT3	570	9.92e-06	0.000211152	2.2722	chaperonin containing TCP1 subunit 3	0	0	0	0
SORBS3	571	9.97e-06	0.000211152	2.2717	sorbin and SH3 domain containing 3	0	0	0	0
ATN1	572	9.99e-06	0.000211152	2.27158	atrophin 1	0	0	0	0
ZNF490	573	1e-05	0.000211152	2.27147	zinc finger protein 490	0	0	0	0
GOLGA2	574	1.01e-05	0.000211152	2.2708	golgin A2	0	0	0	0
CPPED1	575	1.01e-05	0.000211152	2.27047	calcineurin like phosphoesterase domain containing 1	0	0	0	0
CYP4F11	575	1.01e-05	0.000211152	2.27047	cytochrome P450 family 4 subfamily F member 11	0	0	0	0
GFPT2	575	1.01e-05	0.000211152	2.27047	glutamine-fructose-6-phosphate transaminase 2	0	0	0	0
GPA33	575	1.01e-05	0.000211152	2.27047	glycoprotein A33	0	0	0	0
GPR52	575	1.01e-05	0.000211152	2.27047	G protein-coupled receptor 52	0	0	0	0
PHYHD1	575	1.01e-05	0.000211152	2.27047	phytanoyl-CoA dioxygenase domain containing 1	0	0	0	0
ZBED2	575	1.01e-05	0.000211152	2.27047	zinc finger BED-type containing 2	0	0	0	0
EWSR1	582	1.02e-05	0.000212371	2.26973	EWS RNA binding protein 1	0	0	0	0
CEP44	583	1.02e-05	0.00021245	2.26952	centrosomal protein 44	0	0	0	0
C11orf68	584	1.03e-05	0.000214541	2.26822	chromosome 11 open reading frame 68	0	0	0	0
GEMIN5	585	1.03e-05	0.000214541	2.26822	gem nuclear organelle associated protein 5	0	0	0	0
SUPT6H	586	1.04e-05	0.000215916	2.26742	SPT6 homolog, histone chaperone	0	0	0	0
PTEN	587	1.04e-05	0.000215916	2.26725	phosphatase and tensin homolog	0	0	0	0
RAD23A	588	1.05e-05	0.000216872	2.26664	RAD23 homolog A, nucleotide excision repair protein	0	0	0	0
MAGED1	589	1.06e-05	0.000217899	2.26601	MAGE family member D1	0	0	0	0
NES	590	1.06e-05	0.000217899	2.26584	nestin	0	0	0	0
KRT18	591	1.06e-05	0.000218316	2.26536	keratin 18	0	0	0	0
GAB2	592	1.06e-05	0.000218316	2.26532	GRB2 associated binding protein 2	0	0	0	0
TRAF2	593	1.07e-05	0.000219652	2.26455	TNF receptor associated factor 2	0	0	0	0
NASP	594	1.11e-05	0.000226247	2.26145	nuclear autoantigenic sperm protein	0	0	0	0
FOXK1	595	1.11e-05	0.000226247	2.26128	forkhead box K1	0	0	0	0
PHKG2	596	1.13e-05	0.000229399	2.25975	phosphorylase kinase catalytic subunit gamma 2	0	0	0	0
MYOD1	597	1.14e-05	0.000232249	2.25836	myogenic differentiation 1	0	0	0	0
NR1H2	598	1.14e-05	0.00023233	2.25815	nuclear receptor subfamily 1 group H member 2	0	0	0	0
CRY1	599	1.15e-05	0.000233437	2.25752	cryptochrome circadian clock 1	0	0	0	0
UCHL1	600	1.16e-05	0.000235778	2.25636	ubiquitin C-terminal hydrolase L1	0	0	0	0
TNKS	601	1.2e-05	0.000241731	2.25372	tankyrase	0	0	0	0
HOXB9	602	1.2e-05	0.000242964	2.25305	homeobox B9	0	0	0	0
FBXW5	603	1.22e-05	0.000246031	2.25163	F-box and WD repeat domain containing 5	0	0	0	0
CALCOCO1	604	1.23e-05	0.000247171	2.25101	calcium binding and coiled-coil domain 1	0	0	0	0
ABHD17A	605	1.24e-05	0.00024985	2.24977	abhydrolase domain containing 17A	0	0	0	0
2020-09-08	606	1.26e-05	0.000252633	2.2485	septin 8	0	0	0	0
TOR1AIP1	607	1.28e-05	0.000256091	2.24689	torsin 1A interacting protein 1	0	0	0	0
CDK5R2	608	1.29e-05	0.000256091	2.2465	cyclin dependent kinase 5 regulatory subunit 2	0	0	0	0
DCLK3	608	1.29e-05	0.000256091	2.2465	doublecortin like kinase 3	0	0	0	0
ZNF417	610	1.29e-05	0.000256091	2.24649	zinc finger protein 417	0	0	0	0
KDR	611	1.29e-05	0.000256314	2.24624	kinase insert domain receptor	0	0	0	0
NOTCH2NL	612	1.29e-05	0.000256797	2.24581	notch 2 N-terminal like	0	0	0	0
TTC25	613	1.3e-05	0.000256797	2.24569	tetratricopeptide repeat domain 25	0	0	0	0
YWHAB	614	1.3e-05	0.000256797	2.24556	tyrosine 3-monooxygenase/tryptophan 5-monooxygenase activation protein beta	0	0	0	0
PSMD3	615	1.32e-05	0.000260643	2.24392	proteasome 26S subunit, non-ATPase 3	0	0	0	0
NME2	616	1.34e-05	0.000263864	2.24253	NME/NM23 nucleoside diphosphate kinase 2	0	0	0	0
YWHAZ	617	1.35e-05	0.000265563	2.24173	tyrosine 3-monooxygenase/tryptophan 5-monooxygenase activation protein zeta	0	0	0	0
SP1	618	1.35e-05	0.000265761	2.24149	Sp1 transcription factor	0	0	0	0
CLEC3B	619	1.36e-05	0.000266767	2.24095	C-type lectin domain family 3 member B	0	0	0	0
DOCK2	620	1.42e-05	0.00027766	2.23678	dedicator of cytokinesis 2	0	0	0	0
EIF4A2	621	1.44e-05	0.000281877	2.23511	eukaryotic translation initiation factor 4A2	0	0	0	0
CD86	622	1.47e-05	0.000286766	2.23313	CD86 molecule	0	0	0	0
NUPR1	623	1.47e-05	0.000286766	2.23306	nuclear protein 1, transcriptional regulator	0	0	0	0
PPP3R1	624	1.48e-05	0.000288832	2.23218	protein phosphatase 3 regulatory subunit B, alpha	0	0	0	0
CCDC185	625	1.51e-05	0.000292906	2.23061	coiled-coil domain containing 185	0	0	0	0
GCN1	626	1.51e-05	0.000293268	2.23033	GCN1, eIF2 alpha kinase activator homolog	0	0	0	0
PSMA2	627	1.52e-05	0.000294125	2.22988	proteasome subunit alpha 2	0	0	0	0
PPP6C	628	1.56e-05	0.000301923	2.22708	protein phosphatase 6 catalytic subunit	0	0	0	0
PSMD12	629	1.57e-05	0.000303966	2.22625	proteasome 26S subunit, non-ATPase 12	0	0	0	0
LMO3	630	1.58e-05	0.000304252	2.22599	LIM domain only 3	0	0	0	0
KIT	631	1.59e-05	0.000306567	2.22507	KIT proto-oncogene receptor tyrosine kinase	0	0	0	0
STAG1	632	1.61e-05	0.000309321	2.22401	stromal antigen 1	0	0	0	0
ANXA2	633	1.62e-05	0.000310465	2.22348	annexin A2	0	0	0	0
YWHAH	634	1.66e-05	0.000317261	2.22113	tyrosine 3-monooxygenase/tryptophan 5-monooxygenase activation protein eta	0	0	0	0
TNNT1	635	1.67e-05	0.000319493	2.22027	troponin T1, slow skeletal type	0	0	0	0
MME	636	1.7e-05	0.000323889	2.21873	membrane metalloendopeptidase	0	0	0	0
EPS8L1	637	1.72e-05	0.000328042	2.21728	EPS8 like 1	0	0	0	0
PSMD7	638	1.73e-05	0.000329135	2.21679	proteasome 26S subunit, non-ATPase 7	0	0	0	0
PSMB5	639	1.75e-05	0.000333271	2.21537	proteasome subunit beta 5	0	0	0	0
TBCD	640	1.76e-05	0.000333824	2.21504	tubulin folding cofactor D	0	0	0	0
AKR1B10	641	1.77e-05	0.000336255	2.21415	aldo-keto reductase family 1 member B10	0	0	0	0
PSMB7	642	1.78e-05	0.000336363	2.21396	proteasome subunit beta 7	0	0	0	0
BBS2	643	1.8e-05	0.000340442	2.21258	Bardet-Biedl syndrome 2	0	0	0	0
EPAS1	644	1.8e-05	0.000340442	2.21242	endothelial PAS domain protein 1	0	0	0	0
XRCC5	645	1.81e-05	0.000340649	2.21221	X-ray repair cross complementing 5	0	0	0	0
TLE1	646	1.82e-05	0.000343127	2.21131	transducin like enhancer of split 1	0	0	0	0
LYAR	647	1.83e-05	0.000343127	2.21116	Ly1 antibody reactive	0	0	0	0
GATA2	648	1.84e-05	0.00034466	2.21055	GATA binding protein 2	0	0	0	0
CD80	649	1.85e-05	0.000346655	2.20981	CD80 molecule	0	0	0	0
MCM2	650	1.86e-05	0.000348074	2.20924	minichromosome maintenance complex component 2	0	0	0	0
RPAP1	651	1.87e-05	0.000349823	2.20857	RNA polymerase II associated protein 1	0	0	0	0
FBXL18	652	1.89e-05	0.000351364	2.20781	F-box and leucine rich repeat protein 18	0	0	0	0
CCT7	653	1.89e-05	0.000351364	2.20775	chaperonin containing TCP1 subunit 7	0	0	0	0
KPNB1	654	1.89e-05	0.000351364	2.20766	karyopherin subunit beta 1	0	0	0	0
KRTAP4-12	655	1.91e-05	0.000354397	2.20663	keratin associated protein 4-12	0	0	0	0
TUBA4A	656	1.91e-05	0.000354568	2.20643	tubulin alpha 4a	0	0	0	0
GEMIN6	657	1.93e-05	0.000356001	2.20586	gem nuclear organelle associated protein 6	0	0	0	0
TPI1	658	1.93e-05	0.000356001	2.20571	triosephosphate isomerase 1	0	0	0	0
KCTD17	659	1.95e-05	0.000358492	2.20469	potassium channel tetramerization domain containing 17	0	0	0	0
PSMD2	660	1.95e-05	0.000358492	2.20469	proteasome 26S subunit, non-ATPase 2	0	0	0	0
CCNA2	661	1.99e-05	0.000364815	2.20276	cyclin A2	0	0	0	0
NAP1L1	662	1.99e-05	0.000364815	2.20261	nucleosome assembly protein 1 like 1	0	0	0	0
MAPK3	663	2.01e-05	0.000367739	2.20164	mitogen-activated protein kinase 3	0	0	0	0
CCNDBP1	664	2.05e-05	0.000374869	2.1994	cyclin D1 binding protein 1	0	0	0	0
CCNI	665	2.05e-05	0.000374869	2.19938	cyclin I	0	0	0	0
THAP7	666	2.08e-05	0.000378821	2.19816	THAP domain containing 7	0	0	0	0
PACSIN3	667	2.08e-05	0.000379122	2.19791	protein kinase C and casein kinase substrate in neurons 3	0	0	0	0
HSPA1B	668	2.08e-05	0.000379122	2.19777	heat shock protein family A (Hsp70) member 1B	0	0	0	0
ORC2	669	2.12e-05	0.000385112	2.19601	origin recognition complex subunit 2	0	0	0	0
PEG3	670	2.13e-05	0.000385112	2.19572	paternally expressed 3	0	0	0	0
ZBTB25	671	2.13e-05	0.000385112	2.19572	zinc finger and BTB domain containing 25	0	0	0	0
HCLS1	672	2.18e-05	0.000393339	2.1934	hematopoietic cell-specific Lyn substrate 1	0	0	0	0
RTN4	673	2.18e-05	0.00039336	2.19325	reticulon 4	0	0	0	0
APOBEC3F	674	2.22e-05	0.000400074	2.19137	apolipoprotein B mRNA editing enzyme catalytic subunit 3F	0	0	0	0
PDGFRB	675	2.23e-05	0.000400466	2.19111	platelet derived growth factor receptor beta	0	0	0	0
PSMC6	676	2.24e-05	0.000401664	2.19052	proteasome 26S subunit, ATPase 6	0	0	0	0
PPP1R2	677	2.24e-05	0.000401664	2.19051	protein phosphatase 1 regulatory inhibitor subunit 2	0	0	0	0
UBA52	678	2.24e-05	0.000401966	2.19024	ubiquitin A-52 residue ribosomal protein fusion product 1	0	0	0	0
FKBP8	679	2.25e-05	0.000401966	2.19013	FK506 binding protein 8	0	0	0	0
BAG3	680	2.25e-05	0.000402781	2.18977	BCL2 associated athanogene 3	0	0	0	0
ZNF439	681	2.26e-05	0.000403232	2.1895	zinc finger protein 439	0	0	0	0
MPG	682	2.27e-05	0.000404082	2.18914	N-methylpurine DNA glycosylase	0	0	0	0
EPB41L1	683	2.27e-05	0.000404294	2.18894	erythrocyte membrane protein band 4.1 like 1	0	0	0	0
SMAD9	684	2.28e-05	0.000404548	2.18861	SMAD family member 9	0	0	0	0
GOLGA1	685	2.28e-05	0.000404548	2.18857	golgin A1	0	0	0	0
ZNF32	686	2.31e-05	0.000408574	2.18741	zinc finger protein 32	0	0	0	0
SRF	687	2.31e-05	0.000409067	2.18714	serum response factor	0	0	0	0
SNRPB	688	2.32e-05	0.00040973	2.18682	small nuclear ribonucleoprotein polypeptides B and B1	0	0	0	0
CFAP206	689	2.37e-05	0.000417885	2.18465	cilia and flagella associated protein 206	0	0	0	0
REL	690	2.43e-05	0.000427552	2.18216	REL proto-oncogene, NF-kB subunit	0	0	0	0
BAHD1	691	2.43e-05	0.000427712	2.18197	bromo adjacent homology domain containing 1	0	0	0	0
PSMA7	692	2.45e-05	0.000430271	2.18121	proteasome subunit alpha 7	0	0	0	0
NEDD8	693	2.47e-05	0.000433573	2.18027	neural precursor cell expressed, developmentally down-regulated 8	0	0	0	0
AR	694	2.48e-05	0.000433933	2.18004	androgen receptor	0	0	0	0
ZHX1	695	2.51e-05	0.000437984	2.17894	zinc fingers and homeoboxes 1	0	0	0	0
CCDC120	696	2.51e-05	0.000438656	2.17863	coiled-coil domain containing 120	0	0	0	0
PELO	697	2.56e-05	0.000445284	2.17694	pelota homolog (Drosophila)	0	0	0	0
PRMT7	698	2.56e-05	0.000445538	2.17673	protein arginine methyltransferase 7	0	0	0	0
ZFYVE26	699	2.57e-05	0.00044695	2.17626	zinc finger FYVE-type containing 26	0	0	0	0
CATSPER1	700	2.58e-05	0.000447942	2.17588	cation channel sperm associated 1	0	0	0	0
NPM1	701	2.6e-05	0.000450087	2.17525	nucleophosmin	0	0	0	0
CBX2	702	2.62e-05	0.000453592	2.17429	chromobox 2	0	0	0	0
RPA2	703	2.63e-05	0.000453592	2.17415	replication protein A2	0	0	0	0
TAP1	704	2.63e-05	0.000454237	2.17377	transporter 1, ATP binding cassette subfamily B member	0	0	0	0
PLCG1	705	2.64e-05	0.000454237	2.17371	phospholipase C gamma 1	0	0	0	0
TSNAX	706	2.64e-05	0.00045502	2.17339	translin associated factor X	0	0	0	0
ZNF426	707	2.67e-05	0.000459474	2.17224	zinc finger protein 426	0	0	0	0
LCK	708	2.71e-05	0.000464651	2.17094	LCK proto-oncogene, Src family tyrosine kinase	0	0	0	0
DMRT3	709	2.72e-05	0.000465997	2.17049	doublesex and mab-3 related transcription factor 3	0	0	0	0
CCDC33	710	2.74e-05	0.000469234	2.16963	coiled-coil domain containing 33	0	0	0	0
TKT	711	2.79e-05	0.000477197	2.16775	transketolase	0	0	0	0
GNB5	712	2.83e-05	0.000483288	2.16629	G protein subunit beta 5	0	0	0	0
PAG1	713	2.84e-05	0.000483697	2.16606	phosphoprotein membrane anchor with glycosphingolipid microdomains 1	1	0	0	2
CREB3	714	2.89e-05	0.000491444	2.16427	cAMP responsive element binding protein 3	0	0	0	0
PACS2	715	2.92e-05	0.000496437	2.16308	phosphofurin acidic cluster sorting protein 2	0	0	0	0
PSME1	716	2.93e-05	0.000497643	2.16268	proteasome activator subunit 1	0	0	0	0
PSMD10	717	2.94e-05	0.000498891	2.16228	proteasome 26S subunit, non-ATPase 10	0	0	0	0
COPS5	718	2.97e-05	0.000503058	2.16127	COP9 signalosome subunit 5	0	0	0	0
RUVBL1	719	2.98e-05	0.000503093	2.16112	RuvB like AAA ATPase 1	0	0	0	0
TRIM28	720	2.99e-05	0.000505071	2.16057	tripartite motif containing 28	0	0	0	0
CHP1	721	3e-05	0.0005061	2.16021	calcineurin like EF-hand protein 1	0	0	0	0
CA2	722	3.01e-05	0.000506197	2.16005	carbonic anhydrase 2	0	0	0	0
KIAA1191	723	3.09e-05	0.000518744	2.15736	KIAA1191	0	0	0	0
YY1	724	3.1e-05	0.000520391	2.15685	YY1 transcription factor	0	0	0	0
CSNK2A1	725	3.11e-05	0.000520391	2.15648	casein kinase 2 alpha 1	0	0	0	0
NCOA6	726	3.11e-05	0.000520391	2.15647	nuclear receptor coactivator 6	0	0	0	0
C14orf1	727	3.11e-05	0.000520391	2.15646	chromosome 14 open reading frame 1	0	0	0	0
CCNB1	728	3.14e-05	0.000522817	2.15577	cyclin B1	0	0	0	0
LTA4H	729	3.14e-05	0.000522817	2.15569	leukotriene A4 hydrolase	0	0	0	0
HNRNPA2B1	730	3.22e-05	0.000535014	2.15315	heterogeneous nuclear ribonucleoprotein A2/B1	0	0	0	0
MAPK1	731	3.22e-05	0.000535088	2.153	mitogen-activated protein kinase 1	0	0	0	0
ADRM1	732	3.25e-05	0.000538889	2.15212	adhesion regulating molecule 1	0	0	0	0
FAM161A	733	3.28e-05	0.000543664	2.15106	family with sequence similarity 161 member A	0	0	0	0
TCF4	734	3.31e-05	0.000548058	2.15007	transcription factor 4	0	0	0	0
PSMC2	735	3.35e-05	0.000554348	2.14873	proteasome 26S subunit, ATPase 2	0	0	0	0
PCNP	736	3.36e-05	0.000554348	2.1486	PEST proteolytic signal containing nuclear protein	0	0	0	0
ILF2	737	3.37e-05	0.000556139	2.14812	interleukin enhancer binding factor 2	0	0	0	0
HOXA1	738	3.39e-05	0.000556796	2.14776	homeobox A1	0	0	0	0
HNRNPU	739	3.39e-05	0.000556796	2.14772	heterogeneous nuclear ribonucleoprotein U	0	0	0	0
CFL1	740	3.42e-05	0.000561121	2.14677	cofilin 1	0	0	0	0
SHC1	741	3.44e-05	0.000564236	2.14597	SHC adaptor protein 1	0	0	0	0
PSMA5	742	3.45e-05	0.000564236	2.14591	proteasome subunit alpha 5	0	0	0	0
CBLB	743	3.5e-05	0.000572017	2.14434	Cbl proto-oncogene B	0	0	0	0
PSMD1	744	3.53e-05	0.000575641	2.14354	proteasome 26S subunit, non-ATPase 1	0	0	0	0
PSME2	745	3.53e-05	0.000576191	2.1433	proteasome activator subunit 2	0	0	0	0
MAGEA1	746	3.59e-05	0.00058408	2.14173	MAGE family member A1	0	0	0	0
CDKL3	747	3.64e-05	0.00059157	2.14026	cyclin dependent kinase like 3	0	0	0	0
PHPT1	748	3.67e-05	0.000596415	2.13927	phosphohistidine phosphatase 1	0	0	0	0
METTL17	749	3.69e-05	0.000598239	2.13881	methyltransferase like 17	0	0	0	0
TRAF1	750	3.72e-05	0.000601856	2.13804	TNF receptor associated factor 1	0	0	0	0
HNRNPC	751	3.78e-05	0.000610323	2.13633	heterogeneous nuclear ribonucleoprotein C (C1/C2)	0	0	0	0
ZNF581	752	3.78e-05	0.000610323	2.13623	zinc finger protein 581	0	0	0	0
SKIV2L2	753	3.78e-05	0.000610323	2.13615	Ski2 like RNA helicase 2	0	0	0	0
STAT5A	754	3.79e-05	0.00061115	2.13587	signal transducer and activator of transcription 5A	0	0	0	0
TUBB4A	755	3.81e-05	0.000613666	2.1353	tubulin beta 4A class IVa	0	0	0	0
DHX9	756	3.88e-05	0.0006238	2.13344	DExH-box helicase 9	0	0	0	0
DPM3	757	3.9e-05	0.000626022	2.13293	dolichyl-phosphate mannosyltransferase subunit 3	0	0	0	0
ANXA7	758	3.92e-05	0.000627649	2.1325	annexin A7	0	0	0	0
TTC23	759	3.92e-05	0.000627649	2.13238	tetratricopeptide repeat domain 23	0	0	0	0
PRMT1	760	3.95e-05	0.000630826	2.13171	protein arginine methyltransferase 1	0	0	0	0
PPP1CA	761	3.96e-05	0.000632122	2.13136	protein phosphatase 1 catalytic subunit alpha	0	0	0	0
PSMD6	762	3.98e-05	0.000635071	2.13073	proteasome 26S subunit, non-ATPase 6	0	0	0	0
ZNF281	763	4.01e-05	0.00063842	2.13004	zinc finger protein 281	0	0	0	0
CREB5	764	4.05e-05	0.000644172	2.12896	cAMP responsive element binding protein 5	0	0	0	0
GAGE5	765	4.06e-05	0.000644953	2.12869	G antigen 5	0	0	0	0
STAMBP	766	4.07e-05	0.000645978	2.12839	STAM binding protein	0	0	0	0
LCE1B	767	4.1e-05	0.000648811	2.12779	late cornified envelope 1B	0	0	0	0
PDCD6IP	768	4.11e-05	0.000649496	2.12754	programmed cell death 6 interacting protein	0	0	0	0
CDK9	769	4.12e-05	0.000650733	2.1272	cyclin dependent kinase 9	0	0	0	0
ZNF124	770	4.14e-05	0.000653879	2.12656	zinc finger protein 124	0	0	0	0
USP14	771	4.2e-05	0.000660916	2.12528	ubiquitin specific peptidase 14	0	0	0	0
EMC2	772	4.2e-05	0.000660916	2.12516	ER membrane protein complex subunit 2	0	0	0	0
PSMC5	773	4.21e-05	0.00066104	2.12488	proteasome 26S subunit, ATPase 5	0	0	0	0
RAD23B	774	4.21e-05	0.00066104	2.1248	RAD23 homolog B, nucleotide excision repair protein	0	0	0	0
EPHX2	775	4.22e-05	0.00066104	2.12473	epoxide hydrolase 2	0	0	0	0
PSMD9	776	4.23e-05	0.000661722	2.12435	proteasome 26S subunit, non-ATPase 9	0	0	0	0
SHB	777	4.23e-05	0.000661722	2.12435	SH2 domain containing adaptor protein B	0	0	0	0
SH2D2A	778	4.25e-05	0.000664027	2.12384	SH2 domain containing 2A	0	0	0	0
PSMB6	779	4.28e-05	0.000667114	2.12315	proteasome subunit beta 6	0	0	0	0
ZBTB24	780	4.28e-05	0.000667114	2.12305	zinc finger and BTB domain containing 24	0	0	0	0
ZBTB16	781	4.29e-05	0.000667114	2.12295	zinc finger and BTB domain containing 16	0	0	0	0
THAP1	782	4.33e-05	0.000672625	2.12194	THAP domain containing 1	0	0	0	0
MT3	783	4.37e-05	0.000677197	2.12109	metallothionein 3	0	0	0	0
PPP6R1	784	4.41e-05	0.000682612	2.12012	protein phosphatase 6 regulatory subunit 1	0	0	0	0
HSPA5	785	4.43e-05	0.000685415	2.1195	heat shock protein family A (Hsp70) member 5	0	0	0	0
LCE3E	786	4.44e-05	0.000685415	2.11942	late cornified envelope 3E	0	0	0	0
ZNF414	787	4.51e-05	0.000696343	2.11761	zinc finger protein 414	0	0	0	0
MTUS2	788	4.55e-05	0.000700655	2.11669	microtubule associated scaffold protein 2	0	0	0	0
TCEA2	789	4.55e-05	0.000700655	2.11669	transcription elongation factor A2	0	0	0	0
KRTAP10-7	790	4.58e-05	0.000703729	2.11609	keratin associated protein 10-7	0	0	0	0
NOTCH1	791	4.61e-05	0.000707549	2.11538	notch 1	0	0	0	0
KEAP1	792	4.64e-05	0.000710299	2.11472	kelch like ECH associated protein 1	0	0	0	0
MKRN3	793	4.64e-05	0.000710299	2.1147	makorin ring finger protein 3	0	0	0	0
PAX3	794	4.68e-05	0.000715081	2.11371	paired box 3	0	0	0	0
PAK4	795	4.68e-05	0.000715081	2.11367	p21 (RAC1) activated kinase 4	0	0	0	0
RNPS1	796	4.69e-05	0.000715081	2.11359	RNA binding protein with serine rich domain 1	0	0	0	0
ECI1	797	4.71e-05	0.000717091	2.11316	enoyl-CoA delta isomerase 1	0	0	0	0
RBMY1A1	798	4.75e-05	0.000722421	2.11224	RNA binding motif protein, Y-linked, family 1, member A1	0	0	0	0
SOS1	799	4.79e-05	0.000728382	2.11124	SOS Ras/Rac guanine nucleotide exchange factor 1	0	0	0	0
AMBP	800	4.82e-05	0.000731728	2.11062	alpha-1-microglobulin/bikunin precursor	0	0	0	0
CEP57L1	801	4.87e-05	0.000738023	2.10958	centrosomal protein 57 like 1	0	0	0	0
PSMD8	802	4.88e-05	0.000738461	2.10938	proteasome 26S subunit, non-ATPase 8	0	0	0	0
CNST	803	4.89e-05	0.000740145	2.10901	consortin, connexin sorting protein	0	0	0	0
PIK3CA	804	4.92e-05	0.000742934	2.10847	phosphatidylinositol-4,5-bisphosphate 3-kinase catalytic subunit alpha	0	0	0	0
PSEN1	805	4.94e-05	0.000742934	2.10801	presenilin 1	0	0	0	0
HIST1H2AG	806	4.95e-05	0.000742934	2.10768	histone cluster 1 H2A family member g	0	0	0	0
HIST1H2AI	806	4.95e-05	0.000742934	2.10768	histone cluster 1 H2A family member i	0	0	0	0
HIST1H2AK	806	4.95e-05	0.000742934	2.10768	histone cluster 1 H2A family member k	0	0	0	0
HIST1H2AL	806	4.95e-05	0.000742934	2.10768	histone cluster 1 H2A family member l	0	0	0	0
HIST1H2AM	806	4.95e-05	0.000742934	2.10768	histone cluster 1 H2A family member m	0	0	0	0
WIPI2	811	4.98e-05	0.000746203	2.10709	WD repeat domain, phosphoinositide interacting 2	0	0	0	0
PLSCR1	812	5e-05	0.000747501	2.10677	phospholipid scramblase 1	0	0	0	0
MSH6	813	5.02e-05	0.000749593	2.10634	mutS homolog 6	0	0	0	0
NGFR	814	5.07e-05	0.000756494	2.10524	nerve growth factor receptor	0	0	0	0
IPO5	815	5.08e-05	0.000757059	2.10503	importin 5	0	0	0	0
GNAI2	816	5.1e-05	0.000757693	2.10469	G protein subunit alpha i2	0	0	0	0
PRX	817	5.1e-05	0.000757693	2.10468	periaxin	0	0	0	0
ZNF564	818	5.11e-05	0.00075895	2.10437	zinc finger protein 564	0	0	0	0
IQGAP2	819	5.2e-05	0.000770172	2.10257	IQ motif containing GTPase activating protein 2	0	0	0	0
NCK1	820	5.2e-05	0.000770172	2.10254	NCK adaptor protein 1	0	0	0	0
IRS4	821	5.23e-05	0.000774396	2.10183	insulin receptor substrate 4	0	0	0	0
ATXN1	822	5.24e-05	0.000774456	2.10169	ataxin 1	0	0	0	0
PLAG1	823	5.27e-05	0.000777165	2.10117	PLAG1 zinc finger	0	0	0	0
SAMHD1	824	5.27e-05	0.000777165	2.10106	SAM and HD domain containing deoxynucleoside triphosphate triphosphohydrolase 1	0	0	0	0
ENKD1	825	5.35e-05	0.000787299	2.09955	enkurin domain containing 1	0	0	0	0
C8orf33	826	5.4e-05	0.000794185	2.09849	chromosome 8 open reading frame 33	0	0	0	0
CRYM	827	5.43e-05	0.000797215	2.09796	crystallin mu	0	0	0	0
DCLRE1C	828	5.44e-05	0.000798216	2.09769	DNA cross-link repair 1C	0	0	0	0
AP2M1	829	5.5e-05	0.00080547	2.0966	adaptor related protein complex 2 mu 1 subunit	0	0	0	0
CHIC2	830	5.62e-05	0.000822826	2.09419	cysteine rich hydrophobic domain 2	0	0	0	0
USP20	831	5.66e-05	0.000826901	2.09343	ubiquitin specific peptidase 20	0	0	0	0
PSMD5	832	5.67e-05	0.000826901	2.09336	proteasome 26S subunit, non-ATPase 5	0	0	0	0
DOK2	833	5.67e-05	0.000826901	2.09327	docking protein 2	0	0	0	0
MAST1	834	5.69e-05	0.000828515	2.09294	microtubule associated serine/threonine kinase 1	0	0	0	0
ITGB5	835	5.73e-05	0.000832307	2.09223	integrin subunit beta 5	0	0	0	0
CENPA	836	5.73e-05	0.000832307	2.09219	centromere protein A	0	0	0	0
RBBP9	837	5.75e-05	0.000833746	2.09188	RB binding protein 9, serine hydrolase	0	0	0	0
SKP1	838	5.76e-05	0.00083448	2.09166	S-phase kinase associated protein 1	0	0	0	0
CDK4	839	5.79e-05	0.000837619	2.09113	cyclin dependent kinase 4	0	0	0	0
SLC16A3	840	5.82e-05	0.000842163	2.09042	solute carrier family 16 member 3	0	0	0	0
FKBP5	841	5.87e-05	0.000847815	2.08953	FK506 binding protein 5	0	0	0	0
NCK2	842	5.88e-05	0.000847815	2.08945	NCK adaptor protein 2	0	0	0	0
CRKL	843	5.99e-05	0.000862461	2.08748	CRK like proto-oncogene, adaptor protein	0	0	0	0
HNF1A	844	6.06e-05	0.000872229	2.08614	HNF1 homeobox A	0	0	0	0
NR3C1	845	6.1e-05	0.000876364	2.08547	nuclear receptor subfamily 3 group C member 1	0	0	0	0
APPL2	846	6.1e-05	0.000876364	2.08538	adaptor protein, phosphotyrosine interacting with PH domain and leucine zipper 2	0	0	0	0
PSMB2	847	6.16e-05	0.000883241	2.08442	proteasome subunit beta 2	0	0	0	0
ATF2	848	6.21e-05	0.000889937	2.08348	activating transcription factor 2	0	0	0	0
WIPF1	849	6.28e-05	0.000898278	2.08235	WAS/WASL interacting protein family member 1	0	0	0	0
HDAC3	850	6.35e-05	0.000907217	2.08115	histone deacetylase 3	0	0	0	0
PTPN6	851	6.36e-05	0.000907663	2.08097	protein tyrosine phosphatase, non-receptor type 6	0	0	0	0
RNF32	852	6.39e-05	0.000911175	2.08043	ring finger protein 32	0	0	0	0
KRT13	853	6.45e-05	0.000919117	2.07937	keratin 13	0	0	0	0
PRDX1	854	6.52e-05	0.00092679	2.07833	peroxiredoxin 1	0	0	0	0
TESC	855	6.52e-05	0.00092679	2.07822	tescalcin	0	0	0	0
CDK3	856	6.61e-05	0.000938382	2.07676	cyclin dependent kinase 3	0	0	0	0
GPATCH2L	857	6.64e-05	0.000940215	2.07634	G-patch domain containing 2 like	0	0	0	0
CHD3	858	6.64e-05	0.000940215	2.07629	chromodomain helicase DNA binding protein 3	0	0	0	0
TIAM1	859	6.69e-05	0.000945973	2.07551	T-cell lymphoma invasion and metastasis 1	0	0	0	0
GAB1	860	6.79e-05	0.000959456	2.07385	GRB2 associated binding protein 1	0	0	0	0
VAPA	861	6.81e-05	0.000960107	2.07365	VAMP associated protein A	0	0	0	0
CBX5	862	6.84e-05	0.000964208	2.07307	chromobox 5	0	0	0	0
DDB1	863	6.92e-05	0.000974655	2.07178	damage specific DNA binding protein 1	0	0	0	0
GRN	864	6.95e-05	0.000977743	2.07131	granulin precursor	0	0	0	0
TOE1	865	7.01e-05	0.000983474	2.07045	target of EGR1, member 1 (nuclear)	0	0	0	0
PDGFRA	866	7.02e-05	0.000983474	2.07032	platelet derived growth factor receptor alpha	0	0	0	0
ATG12	867	7.02e-05	0.000983474	2.0703	autophagy related 12	0	0	0	0
UTP14A	868	7.15e-05	0.00100024	2.06834	UTP14A small subunit processome component	0	0	0	0
FLNA	869	7.16e-05	0.00100024	2.06822	filamin A	0	0	0	0
SAT1	870	7.2e-05	0.00100461	2.06763	spermidine/spermine N1-acetyltransferase 1	0	0	0	0
SUV39H1	871	7.22e-05	0.00100652	2.0673	suppressor of variegation 3-9 homolog 1	0	0	0	0
PSMD14	872	7.26e-05	0.00101197	2.06659	proteasome 26S subunit, non-ATPase 14	0	0	0	0
YWHAQ	873	7.29e-05	0.00101411	2.06623	tyrosine 3-monooxygenase/tryptophan 5-monooxygenase activation protein theta	0	0	0	0
IVL	874	7.31e-05	0.00101651	2.06585	involucrin	0	0	0	0
MUC1	875	7.34e-05	0.00101938	2.06542	mucin 1, cell surface associated	0	0	0	0
LUC7L2	876	7.36e-05	0.00102118	2.06511	LUC7 like 2, pre-mRNA splicing factor	0	0	0	0
GPKOW	877	7.39e-05	0.0010231	2.06478	G-patch domain and KOW motifs	0	0	0	0
TRAF6	878	7.48e-05	0.00103485	2.06342	TNF receptor associated factor 6	0	0	0	0
CAPZA2	879	7.5e-05	0.0010359	2.06318	capping actin protein of muscle Z-line alpha subunit 2	0	0	0	0
FOXJ3	880	7.56e-05	0.00104328	2.06229	forkhead box J3	0	0	0	0
SUPT5H	881	7.57e-05	0.00104333	2.06216	SPT5 homolog, DSIF elongation factor subunit	0	0	0	0
TCF12	882	7.62e-05	0.00104997	2.06135	transcription factor 12	0	0	0	0
NUDC	883	7.7e-05	0.00105911	2.06028	nuclear distribution C, dynein complex regulator	0	0	0	0
ALDH1A1	884	7.74e-05	0.00106358	2.0597	aldehyde dehydrogenase 1 family member A1	0	0	0	0
TWF2	885	7.79e-05	0.00106962	2.05896	twinfilin actin binding protein 2	0	0	0	0
TELO2	886	7.88e-05	0.0010803	2.05776	telomere maintenance 2	0	0	0	0
PEPD	887	7.92e-05	0.00108505	2.05715	peptidase D	0	0	0	0
VIPR1	888	8.03e-05	0.00109854	2.05569	vasoactive intestinal peptide receptor 1	0	0	0	0
CDCP1	889	8.15e-05	0.00111353	2.05409	CUB domain containing protein 1	0	0	0	0
SRSF6	890	8.26e-05	0.00112772	2.05258	serine and arginine rich splicing factor 6	0	0	0	0
TNKS2	891	8.31e-05	0.00113253	2.05199	tankyrase 2	0	0	0	0
ZNF408	892	8.32e-05	0.00113324	2.0518	zinc finger protein 408	0	0	0	0
CCDC85B	893	8.36e-05	0.0011374	2.05128	coiled-coil domain containing 85B	0	0	0	0
SULT4A1	894	8.48e-05	0.00115192	2.04977	sulfotransferase family 4A member 1	0	0	0	0
SCN5A	895	8.5e-05	0.0011534	2.04951	sodium voltage-gated channel alpha subunit 5	0	0	0	0
BRCA1	896	8.58e-05	0.00116174	2.04851	BRCA1, DNA repair associated	0	0	0	0
FASN	897	8.58e-05	0.00116174	2.04848	fatty acid synthase	0	0	0	0
ZDHHC17	898	8.68e-05	0.00117417	2.04719	zinc finger DHHC-type containing 17	0	0	0	0
POLR2A	899	8.69e-05	0.00117417	2.04707	RNA polymerase II subunit A	0	0	0	0
RGS20	900	8.72e-05	0.00117685	2.0467	regulator of G protein signaling 20	0	0	0	0
KRTAP10-8	901	8.74e-05	0.00117839	2.04643	keratin associated protein 10-8	0	0	0	0
SYAP1	902	8.78e-05	0.00118177	2.04589	synapse associated protein 1	0	0	0	0
PLCG2	903	8.79e-05	0.00118177	2.04585	phospholipase C gamma 2	0	0	0	0
BRWD3	904	8.79e-05	0.00118177	2.04576	bromodomain and WD repeat domain containing 3	0	0	0	0
ATG4C	905	8.81e-05	0.0011829	2.04553	autophagy related 4C cysteine peptidase	0	0	0	0
CASP3	906	8.83e-05	0.00118338	2.04536	caspase 3	0	0	0	0
GCC1	907	8.96e-05	0.00120024	2.04369	GRIP and coiled-coil domain containing 1	0	0	0	0
LZTS2	908	9e-05	0.00120357	2.04327	leucine zipper tumor suppressor 2	0	0	0	0
KHDRBS3	909	9.02e-05	0.0012051	2.04301	KH RNA binding domain containing, signal transduction associated 3	0	0	0	0
HSP90AA1	910	9.08e-05	0.00121226	2.04224	heat shock protein 90 alpha family class A member 1	0	0	0	0
CEP128	911	9.17e-05	0.00122258	2.04119	centrosomal protein 128	0	0	0	0
MSN	912	9.38e-05	0.00123545	2.03872	moesin	0	0	0	0
JAK3	913	9.4e-05	0.00123545	2.03848	Janus kinase 3	0	0	0	0
FAM124B	914	9.4e-05	0.00123545	2.0384	family with sequence similarity 124 member B	0	0	0	0
HIST1H4A	915	9.44e-05	0.00123545	2.03801	histone cluster 1 H4 family member a	0	0	0	0
HIST1H4B	915	9.44e-05	0.00123545	2.03801	histone cluster 1 H4 family member b	0	0	0	0
HIST1H4C	915	9.44e-05	0.00123545	2.03801	histone cluster 1 H4 family member c	0	0	0	0
HIST1H4D	915	9.44e-05	0.00123545	2.03801	histone cluster 1 H4 family member d	0	0	0	0
HIST1H4E	915	9.44e-05	0.00123545	2.03801	histone cluster 1 H4 family member e	0	0	0	0
HIST1H4F	915	9.44e-05	0.00123545	2.03801	histone cluster 1 H4 family member f	0	0	0	0
HIST1H4H	915	9.44e-05	0.00123545	2.03801	histone cluster 1 H4 family member h	0	0	0	0
HIST1H4I	915	9.44e-05	0.00123545	2.03801	histone cluster 1 H4 family member i	0	0	0	0
HIST1H4J	915	9.44e-05	0.00123545	2.03801	histone cluster 1 H4 family member j	0	0	0	0
HIST1H4K	915	9.44e-05	0.00123545	2.03801	histone cluster 1 H4 family member k	0	0	0	0
HIST1H4L	915	9.44e-05	0.00123545	2.03801	histone cluster 1 H4 family member l	0	0	0	0
HIST2H4A	915	9.44e-05	0.00123545	2.03801	histone cluster 2 H4 family member a	0	0	0	0
HIST2H4B	915	9.44e-05	0.00123545	2.03801	histone cluster 2 H4 family member b	0	0	0	0
HIST4H4	915	9.44e-05	0.00123545	2.03801	histone cluster 4 H4	0	0	0	0
S100A6	929	9.58e-05	0.00125311	2.03633	S100 calcium binding protein A6	0	0	0	0
RPSA	930	9.6e-05	0.00125392	2.03614	ribosomal protein SA	0	0	0	0
MRPL20	931	9.88e-05	0.00128972	2.03292	mitochondrial ribosomal protein L20	0	0	0	0
LCE4A	932	0.000100471	0.00130946	2.03112	late cornified envelope 4A	0	0	0	0
MAP2K3	933	0.000101603	0.00132279	2.02989	mitogen-activated protein kinase kinase 3	0	0	0	0
RPAP3	934	0.000101918	0.00132548	2.02955	RNA polymerase II associated protein 3	0	0	0	0
AXIN1	935	0.000102507	0.0013307	2.02891	axin 1	0	0	0	0
FOXG1	936	0.000102538	0.0013307	2.02888	forkhead box G1	0	0	0	0
PPP1R10	937	0.000103041	0.00133579	2.02834	protein phosphatase 1 regulatory subunit 10	0	0	0	0
CEP70	938	0.000103153	0.00133582	2.02821	centrosomal protein 70	0	0	0	0
PAK2	939	0.000104352	0.0013499	2.02694	p21 (RAC1) activated kinase 2	0	0	0	0
CHAF1A	940	0.000104696	0.00135292	2.02657	chromatin assembly factor 1 subunit A	0	0	0	0
NUP205	941	0.000105435	0.00135958	2.0258	nucleoporin 205	0	0	0	0
AHSG	942	0.000105541	0.00135958	2.02569	alpha 2-HS glycoprotein	0	0	0	0
HNRNPR	943	0.000105548	0.00135958	2.02568	heterogeneous nuclear ribonucleoprotein R	0	0	0	0
DDX17	944	0.000108025	0.00139002	2.02311	DEAD-box helicase 17	0	0	0	0
ZNF587	945	0.00010821	0.00139092	2.02292	zinc finger protein 587	0	0	0	0
ATRIP	946	0.00010976	0.00140936	2.02134	ATR interacting protein	0	0	0	0
MDM2	947	0.000109917	0.00140989	2.02119	MDM2 proto-oncogene	0	0	0	0
AIMP2	948	0.000110269	0.00141291	2.02083	aminoacyl tRNA synthetase complex interacting multifunctional protein 2	0	0	0	0
GMNN	949	0.000110818	0.00141845	2.02028	geminin, DNA replication inhibitor	0	0	0	0
SLC9A3	950	0.00011132	0.00142337	2.01978	solute carrier family 9 member A3	0	0	0	0
AKR7A3	951	0.000111827	0.00142834	2.01928	aldo-keto reductase family 7 member A3	0	0	0	0
UBQLN1	952	0.000112548	0.00143605	2.01856	ubiquilin 1	0	0	0	0
MDC1	953	0.000113674	0.0014489	2.01746	mediator of DNA damage checkpoint 1	0	0	0	0
CRX	954	0.000114852	0.00146237	2.01631	cone-rod homeobox	0	0	0	0
PEX14	955	0.000117053	0.00148885	2.0142	peroxisomal biogenesis factor 14	0	0	0	0
CPNE2	956	0.00011905	0.00151265	2.01232	copine 2	0	0	0	0
HLCS	957	0.000120011	0.00152288	2.01142	holocarboxylase synthetase	0	0	0	0
C15orf57	958	0.000120105	0.00152288	2.01133	chromosome 15 open reading frame 57	0	0	0	0
TOP2A	959	0.000122705	0.00155422	2.00895	topoisomerase (DNA) II alpha	0	0	0	0
KRT15	960	0.000122943	0.00155561	2.00873	keratin 15	0	0	0	0
TTN	961	0.000124331	0.00157153	2.00748	titin	0	0	0	0
TF	962	0.000124721	0.00157483	2.00713	transferrin	0	0	0	0
TAF1	963	0.000125405	0.00158182	2.00652	TATA-box binding protein associated factor 1	0	0	0	0
PIPOX	964	0.000125785	0.00158497	2.00618	pipecolic acid and sarcosine oxidase	0	0	0	0
FGA	965	0.000129703	0.00163152	2.00275	fibrinogen alpha chain	0	0	0	0
KRTAP4-2	966	0.000129837	0.00163152	2.00264	keratin associated protein 4-2	0	0	0	0
CDKN2A	967	0.000129926	0.00163152	2.00256	cyclin dependent kinase inhibitor 2A	0	0	0	0
SYNCRIP	968	0.00013006	0.00163152	2.00244	synaptotagmin binding cytoplasmic RNA interacting protein	0	0	0	0
TOP1	969	0.000130151	0.00163152	2.00237	topoisomerase (DNA) I	0	0	0	0
IQGAP1	970	0.000132614	0.00166068	2.00027	IQ motif containing GTPase activating protein 1	0	0	0	0
SREBF2	971	0.000135449	0.00169444	1.9979	sterol regulatory element binding transcription factor 2	0	0	0	0
SUMO1	972	0.000136626	0.00170741	1.99693	small ubiquitin-like modifier 1	0	0	0	0
TUBB3	973	0.000138095	0.00172398	1.99573	tubulin beta 3 class III	0	0	0	0
KRTAP10-9	974	0.000138526	0.00172759	1.99538	keratin associated protein 10-9	0	0	0	0
HIPK3	975	0.000140404	0.00174922	1.99386	homeodomain interacting protein kinase 3	0	0	0	0
UBQLN2	976	0.000140667	0.0017507	1.99365	ubiquilin 2	0	0	0	0
TRIM23	977	0.000141191	0.00175543	1.99323	tripartite motif containing 23	0	0	0	0
KAT5	978	0.000143123	0.00177762	1.99171	lysine acetyltransferase 5	0	0	0	0
CALML3	979	0.000143552	0.00178113	1.99137	calmodulin like 3	0	0	0	0
SNRPD2	980	0.000144277	0.0017883	1.9908	small nuclear ribonucleoprotein D2 polypeptide	0	0	0	0
CDK6	981	0.00014639	0.00181264	1.98917	cyclin dependent kinase 6	0	0	0	0
PPP2R5A	982	0.00014715	0.00182019	1.98858	protein phosphatase 2 regulatory subunit B'alpha	0	0	0	0
TNPO2	983	0.000149476	0.00184708	1.98681	transportin 2	0	0	0	0
PROSER2	984	0.000149942	0.00185096	1.98646	proline and serine rich 2	0	0	0	0
PIN4	985	0.000152146	0.00187432	1.98482	peptidylprolyl cis/trans isomerase, NIMA-interacting 4	0	0	0	0
GIT1	986	0.000152292	0.00187432	1.98471	GIT ArfGAP 1	0	0	0	0
FABP2	987	0.000152297	0.00187432	1.9847	fatty acid binding protein 2	0	0	0	0
TTI2	988	0.000152914	0.00188001	1.98425	TELO2 interacting protein 2	0	0	0	0
IL6	989	0.000154364	0.00189592	1.98318	interleukin 6	0	0	0	0
IQGAP3	990	0.000154894	0.0019005	1.98279	IQ motif containing GTPase activating protein 3	0	0	0	0
DVL2	991	0.000155364	0.00190435	1.98245	dishevelled segment polarity protein 2	0	0	0	0
SNRPE	992	0.000155713	0.0019067	1.9822	small nuclear ribonucleoprotein polypeptide E	0	0	0	0
PTK2	993	0.00016055	0.00196395	1.97874	protein tyrosine kinase 2	0	0	0	0
MORF4L1	994	0.000160952	0.00196689	1.97845	mortality factor 4 like 1	0	0	0	0
PCDH1	995	0.000161762	0.0019748	1.97789	protocadherin 1	0	0	0	0
ISYNA1	996	0.000162389	0.00198046	1.97745	inositol-3-phosphate synthase 1	0	0	0	0
PTPN5	997	0.000168794	0.00205652	1.97306	protein tyrosine phosphatase, non-receptor type 5	0	0	0	0
LIMK1	998	0.000169538	0.0020635	1.97256	LIM domain kinase 1	0	0	0	0
TBCA	999	0.000170336	0.00207114	1.97203	tubulin folding cofactor A	0	0	0	0
SNRPD3	1000	0.000171212	0.00207972	1.97144	small nuclear ribonucleoprotein D3 polypeptide	0	0	0	0
CBX1	1001	0.000173419	0.00210441	1.96999	chromobox 1	0	0	0	0
TSSC4	1002	0.000174108	0.00211067	1.96954	tumor suppressing subtransferable candidate 4	0	0	0	0
FZD9	1003	0.00017456	0.00211403	1.96924	frizzled class receptor 9	0	0	0	0
ST13	1004	0.000176915	0.00214042	1.96772	ST13, Hsp70 interacting protein	0	0	0	0
GAR1	1005	0.000177658	0.00214727	1.96724	GAR1 ribonucleoprotein	0	0	0	0
RTN3	1006	0.000178045	0.00214982	1.96699	reticulon 3	0	0	0	0
NIF3L1	1007	0.000181832	0.00219336	1.96459	NGG1 interacting factor 3 like 1	0	0	0	0
RASSF8	1008	0.000182309	0.00219694	1.96429	Ras association domain family member 8	0	0	0	0
SDF2L1	1009	0.00018361	0.00221041	1.96348	stromal cell derived factor 2 like 1	0	0	0	0
FOXO3	1010	0.000184327	0.00221574	1.96304	forkhead box O3	0	0	0	0
STAT5B	1011	0.000184417	0.00221574	1.96298	signal transducer and activator of transcription 5B	0	0	0	0
APPL1	1012	0.000184617	0.00221595	1.96286	adaptor protein, phosphotyrosine interacting with PH domain and leucine zipper 1	0	0	0	0
IDO1	1013	0.000185655	0.00222621	1.96222	indoleamine 2,3-dioxygenase 1	0	0	0	0
CTR9	1014	0.000185879	0.0022267	1.96208	CTR9 homolog, Paf1/RNA polymerase II complex component	0	0	0	0
RSRC2	1015	0.000191094	0.00225653	1.95892	arginine and serine rich coiled-coil 2	0	0	0	0
AGA	1016	0.000192084	0.00225653	1.95832	aspartylglucosaminidase	0	0	0	0
AMPD3	1016	0.000192084	0.00225653	1.95832	adenosine monophosphate deaminase 3	0	0	0	0
APOA4	1016	0.000192084	0.00225653	1.95832	apolipoprotein A4	0	0	0	0
CAMTA1	1016	0.000192084	0.00225653	1.95832	calmodulin binding transcription activator 1	0	0	0	0
CFD	1016	0.000192084	0.00225653	1.95832	complement factor D	0	0	0	0
CHKB	1016	0.000192084	0.00225653	1.95832	choline kinase beta	0	0	0	0
CROT	1016	0.000192084	0.00225653	1.95832	carnitine O-octanoyltransferase	0	0	0	0
FAM71E2	1016	0.000192084	0.00225653	1.95832	family with sequence similarity 71 member E2	0	0	0	0
GJC2	1016	0.000192084	0.00225653	1.95832	gap junction protein gamma 2	0	0	0	0
HPX	1016	0.000192084	0.00225653	1.95832	hemopexin	0	0	0	0
IGDCC4	1016	0.000192084	0.00225653	1.95832	immunoglobulin superfamily DCC subclass member 4	0	0	0	0
OR2T6	1016	0.000192084	0.00225653	1.95832	olfactory receptor family 2 subfamily T member 6	0	0	0	0
OR3A2	1016	0.000192084	0.00225653	1.95832	olfactory receptor family 3 subfamily A member 2	0	0	0	0
PDZRN4	1016	0.000192084	0.00225653	1.95832	PDZ domain containing ring finger 4	0	0	0	0
PF4V1	1016	0.000192084	0.00225653	1.95832	platelet factor 4 variant 1	0	0	0	0
PLA2G4F	1016	0.000192084	0.00225653	1.95832	phospholipase A2 group IVF	0	0	0	0
SLC25A13	1016	0.000192084	0.00225653	1.95832	solute carrier family 25 member 13	0	0	0	0
SLC9A8	1016	0.000192084	0.00225653	1.95832	solute carrier family 9 member A8	0	0	0	0
SPATA31A7	1016	0.000192084	0.00225653	1.95832	SPATA31 subfamily A member 7	0	0	0	0
SNX9	1035	0.000193172	0.00226658	1.95768	sorting nexin 9	0	0	0	0
PRKCA	1036	0.000193313	0.00226658	1.95759	protein kinase C alpha	0	0	0	0
CLIC3	1037	0.000196377	0.00230028	1.95579	chloride intracellular channel 3	0	0	0	0
UNC119	1038	0.000198772	0.00232401	1.9544	unc-119 lipid binding chaperone	0	0	0	0
PHYKPL	1039	0.000198785	0.00232401	1.9544	5-phosphohydroxy-L-lysine phospho-lyase	0	0	0	0
MAP3K7	1040	0.000199796	0.00233358	1.95382	mitogen-activated protein kinase kinase kinase 7	0	0	0	0
TTPAL	1041	0.000200608	0.00234081	1.95335	alpha tocopherol transfer protein like	0	0	0	0
BHLHE40	1042	0.000200981	0.00234292	1.95314	basic helix-loop-helix family member e40	0	0	0	0
DYNC1H1	1043	0.000201425	0.00234584	1.95288	dynein cytoplasmic 1 heavy chain 1	0	0	0	0
KRTAP9-2	1044	0.000202018	0.00235049	1.95255	keratin associated protein 9-2	0	0	0	0
PARD6B	1045	0.000203784	0.00236878	1.95155	par-6 family cell polarity regulator beta	0	0	0	0
HIST1H3A	1046	0.000206304	0.00237533	1.95014	histone cluster 1 H3 family member a	0	0	0	0
HIST1H3B	1046	0.000206304	0.00237533	1.95014	histone cluster 1 H3 family member b	0	0	0	0
HIST1H3C	1046	0.000206304	0.00237533	1.95014	histone cluster 1 H3 family member c	0	0	0	0
HIST1H3D	1046	0.000206304	0.00237533	1.95014	histone cluster 1 H3 family member d	0	0	0	0
HIST1H3E	1046	0.000206304	0.00237533	1.95014	histone cluster 1 H3 family member e	0	0	0	0
HIST1H3F	1046	0.000206304	0.00237533	1.95014	histone cluster 1 H3 family member f	0	0	0	0
HIST1H3G	1046	0.000206304	0.00237533	1.95014	histone cluster 1 H3 family member g	0	0	0	0
HIST1H3H	1046	0.000206304	0.00237533	1.95014	histone cluster 1 H3 family member h	0	0	0	0
HIST1H3I	1046	0.000206304	0.00237533	1.95014	histone cluster 1 H3 family member i	0	0	0	0
HIST1H3J	1046	0.000206304	0.00237533	1.95014	histone cluster 1 H3 family member j	0	0	0	0
GAS2L1	1056	0.000208324	0.00239632	1.94902	growth arrest specific 2 like 1	0	0	0	0
RPA1	1057	0.000208748	0.00239815	1.94878	replication protein A1	0	0	0	0
TP73	1058	0.000208982	0.00239815	1.94865	tumor protein p73	0	0	0	0
KRT31	1059	0.000209076	0.00239815	1.9486	keratin 31	0	0	0	0
DERL1	1060	0.000210828	0.00241597	1.94764	derlin 1	0	0	0	0
WFS1	1061	0.000211187	0.0024178	1.94745	wolframin ER transmembrane glycoprotein	0	0	0	0
MEOX2	1062	0.00021166	0.00242094	1.94719	mesenchyme homeobox 2	0	0	0	0
SDCBP	1063	0.000213658	0.00244149	1.94611	syndecan binding protein	0	0	0	0
ZNF232	1064	0.000214208	0.00244384	1.94581	zinc finger protein 232	0	0	0	0
ESR1	1065	0.000214266	0.00244384	1.94578	estrogen receptor 1	0	0	0	0
BIN1	1066	0.000214971	0.00244958	1.9454	bridging integrator 1	0	0	0	0
HDAC2	1067	0.000215751	0.00245616	1.94498	histone deacetylase 2	0	0	0	0
PNMA1	1068	0.000217388	0.00247248	1.94411	paraneoplastic Ma antigen 1	0	0	0	0
FKBP6	1069	0.000219069	0.00248927	1.94323	FK506 binding protein 6	0	0	0	0
MAP4K1	1070	0.000220521	0.00250343	1.94246	mitogen-activated protein kinase kinase kinase kinase 1	0	0	0	0
PHB2	1071	0.000222181	0.00251992	1.9416	prohibitin 2	0	0	0	0
LRPPRC	1072	0.000222537	0.00252161	1.94141	leucine rich pentatricopeptide repeat containing	0	0	0	0
RPL13	1073	0.000223415	0.00252919	1.94096	ribosomal protein L13	0	0	0	0
PALM	1074	0.000225107	0.00254598	1.94009	paralemmin	0	0	0	0
CLN3	1075	0.000226987	0.00256484	1.93913	CLN3, battenin	0	0	0	0
HOXB7	1076	0.000228043	0.00257438	1.93859	homeobox B7	0	0	0	0
PCED1B	1077	0.000231942	0.00261596	1.93663	PC-esterase domain containing 1B	0	0	0	0
PINX1	1078	0.000232224	0.00261672	1.93649	PIN2/TERF1 interacting, telomerase inhibitor 1	0	0	0	0
SALL1	1079	0.000232557	0.00261804	1.93632	spalt like transcription factor 1	0	0	0	0
CHD1L	1080	0.00023486	0.00264152	1.93518	chromodomain helicase DNA binding protein 1 like	0	0	0	0
HCK	1081	0.000235846	0.00265016	1.9347	HCK proto-oncogene, Src family tyrosine kinase	0	0	0	0
SULT1B1	1082	0.000238215	0.0026743	1.93354	sulfotransferase family 1B member 1	0	0	0	0
CALCOCO2	1083	0.000239025	0.00268092	1.93315	calcium binding and coiled-coil domain 2	0	0	0	0
FOXB1	1084	0.000240168	0.00269125	1.93259	forkhead box B1	0	0	0	0
PAICS	1085	0.000241487	0.00270354	1.93196	phosphoribosylaminoimidazole carboxylase and phosphoribosylaminoimidazolesuccinocarboxamide synthase	0	0	0	0
SFN	1086	0.000241816	0.00270473	1.9318	stratifin	0	0	0	0
DMAP1	1087	0.00024312	0.00271682	1.93118	DNA methyltransferase 1 associated protein 1	0	0	0	0
CCNT1	1088	0.000243389	0.00271732	1.93105	cyclin T1	0	0	0	0
BEND5	1089	0.000244476	0.00272695	1.93053	BEN domain containing 5	0	0	0	0
C9orf78	1090	0.000245981	0.00274122	1.92982	chromosome 9 open reading frame 78	0	0	0	0
OTUD5	1091	0.000246428	0.00274369	1.92961	OTU deubiquitinase 5	0	0	0	0
GZMB	1092	0.00024831	0.00276211	1.92872	granzyme B	0	0	0	0
IFRD2	1093	0.00025049	0.0027838	1.92771	interferon related developmental regulator 2	0	0	0	0
AVL9	1094	0.000251709	0.0027948	1.92714	AVL9 cell migration associated	0	0	0	0
FBXO4	1095	0.000252286	0.00279865	1.92688	F-box protein 4	0	0	0	0
HAGH	1096	0.000253763	0.00281246	1.9262	hydroxyacylglutathione hydrolase	0	0	0	0
CSK	1097	0.0002573	0.00284907	1.92459	CSK, non-receptor tyrosine kinase	0	0	0	0
GOPC	1098	0.000262117	0.00289976	1.92243	golgi associated PDZ and coiled-coil motif containing	0	0	0	0
CLK3	1099	0.000264773	0.00292648	1.92125	CDC like kinase 3	0	0	0	0
IRF2	1100	0.000265687	0.00293391	1.92085	interferon regulatory factor 2	0	0	0	0
DNAJA3	1101	0.000266755	0.00294302	1.92038	DnaJ heat shock protein family (Hsp40) member A3	0	0	0	0
TXNDC17	1102	0.000270148	0.00297776	1.91891	thioredoxin domain containing 17	0	0	0	0
SCLT1	1103	0.000274359	0.00302143	1.9171	sodium channel and clathrin linker 1	0	0	0	0
RAC1	1104	0.000274685	0.00302229	1.91696	ras-related C3 botulinum toxin substrate 1 (rho family, small GTP binding protein Rac1)	0	0	0	0
EYA2	1105	0.000275915	0.00303307	1.91644	EYA transcriptional coactivator and phosphatase 2	0	0	0	0
NDUFA7	1106	0.000278429	0.00305793	1.91538	NADH:ubiquinone oxidoreductase subunit A7	0	0	0	0
PFN2	1107	0.000280787	0.00308105	1.91439	profilin 2	0	0	0	0
C12orf43	1108	0.000281557	0.00308671	1.91407	chromosome 12 open reading frame 43	0	0	0	0
POLG	1109	0.000282115	0.00309004	1.91384	DNA polymerase gamma, catalytic subunit	0	0	0	0
CAV1	1110	0.00028812	0.00315297	1.91137	caveolin 1	0	0	0	0
FOXQ1	1111	0.000288873	0.00315836	1.91106	forkhead box Q1	0	0	0	0
NOL12	1112	0.000290637	0.00317479	1.91035	nucleolar protein 12	0	0	0	0
UBE2I	1113	0.000290966	0.00317553	1.91022	ubiquitin conjugating enzyme E2 I	0	0	0	0
COTL1	1114	0.000291629	0.00317756	1.90995	coactosin like F-actin binding protein 1	0	0	0	0
IRAK1	1115	0.000291873	0.00317756	1.90985	interleukin 1 receptor associated kinase 1	0	0	0	0
TAB1	1116	0.000291937	0.00317756	1.90983	TGF-beta activated kinase 1 (MAP3K7) binding protein 1	0	0	0	0
CD40	1117	0.000296774	0.00322731	1.9079	CD40 molecule	0	0	0	0
BAG6	1118	0.000302229	0.0032837	1.90576	BCL2 associated athanogene 6	0	0	0	0
GEMIN4	1119	0.000307786	0.00334109	1.90361	gem nuclear organelle associated protein 4	0	0	0	0
VAV3	1120	0.000312183	0.00338579	1.90194	vav guanine nucleotide exchange factor 3	0	0	0	0
RBKS	1121	0.000314978	0.00341032	1.90089	ribokinase	0	0	0	0
SRPK1	1122	0.000315006	0.00341032	1.90088	SRSF protein kinase 1	0	0	0	0
SQSTM1	1123	0.000315412	0.00341167	1.90073	sequestosome 1	0	0	0	0
CHMP2B	1124	0.000316747	0.00342307	1.90023	charged multivesicular body protein 2B	0	0	0	0
SLC9A3R1	1125	0.000317048	0.00342327	1.90012	SLC9A3 regulator 1	0	0	0	0
NUDT18	1126	0.000317433	0.00342438	1.89998	nudix hydrolase 18	0	0	0	0
SH3BP4	1127	0.000319615	0.00344487	1.89917	SH3 domain binding protein 4	0	0	0	0
TUBA1A	1128	0.000320059	0.00344489	1.89901	tubulin alpha 1a	0	0	0	0
CEP85	1129	0.000320457	0.00344489	1.89886	centrosomal protein 85	0	0	0	0
NR1H4	1130	0.000320473	0.00344489	1.89885	nuclear receptor subfamily 1 group H member 4	0	0	0	0
INPPL1	1131	0.000320751	0.00344489	1.89875	inositol polyphosphate phosphatase like 1	0	0	0	0
C1orf35	1132	0.000321712	0.00345215	1.8984	chromosome 1 open reading frame 35	0	0	0	0
S100B	1133	0.000322151	0.0034533	1.89824	S100 calcium binding protein B	0	0	0	0
RAF1	1134	0.000322388	0.0034533	1.89815	Raf-1 proto-oncogene, serine/threonine kinase	0	0	0	0
FOSL1	1135	0.000325691	0.00348561	1.89695	FOS like 1, AP-1 transcription factor subunit	0	0	0	0
LDOC1	1136	0.000327436	0.0035012	1.89632	LDOC1, regulator of NFKB signaling	0	0	0	0
MRTO4	1137	0.00033211	0.00354806	1.89464	MRT4 homolog, ribosome maturation factor	0	0	0	0
MIF	1138	0.000332906	0.00355335	1.89436	macrophage migration inhibitory factor (glycosylation-inhibiting factor)	0	0	0	0
FOXA3	1139	0.00033319	0.00355335	1.89426	forkhead box A3	0	0	0	0
AP1M1	1140	0.000335053	0.00357008	1.8936	adaptor related protein complex 1 mu 1 subunit	0	0	0	0
FAM9B	1141	0.000335675	0.00357358	1.89338	family with sequence similarity 9 member B	0	0	0	0
TP53BP2	1142	0.000337804	0.00359309	1.89263	tumor protein p53 binding protein 2	0	0	0	0
CSF1R	1143	0.000339292	0.00360576	1.89211	colony stimulating factor 1 receptor	0	0	0	0
DAXX	1144	0.000340158	0.0036118	1.89181	death domain associated protein	0	0	0	0
CAPNS1	1145	0.000341864	0.00362675	1.89121	calpain small subunit 1	0	0	0	0
LIG4	1146	0.000343866	0.0036448	1.89052	DNA ligase 4	0	0	0	0
DYNLL1	1147	0.000344409	0.00364738	1.89033	dynein light chain LC8-type 1	0	0	0	0
RAD51	1148	0.000345616	0.00365697	1.88992	RAD51 recombinase	0	0	0	0
LMO2	1149	0.000348497	0.00368424	1.88894	LIM domain only 2	0	0	0	0
APOA2	1150	0.000349896	0.00369479	1.88846	apolipoprotein A2	0	0	0	0
C1D	1151	0.000350103	0.00369479	1.88839	C1D nuclear receptor corepressor	0	0	0	0
CEP126	1152	0.000352422	0.00371517	1.88761	centrosomal protein 126	0	0	0	0
RPGRIP1L	1153	0.000352646	0.00371517	1.88753	RPGRIP1 like	0	0	0	0
MRPS9	1154	0.000353113	0.00371687	1.88737	mitochondrial ribosomal protein S9	0	0	0	0
PTPN22	1155	0.000354318	0.00372327	1.88697	protein tyrosine phosphatase, non-receptor type 22	1	0	1	0
COPS6	1156	0.000354549	0.00372327	1.88689	COP9 signalosome subunit 6	0	0	0	0
ADAMTSL4	1157	0.000354641	0.00372327	1.88686	ADAMTS like 4	0	0	0	0
NPHS1	1158	0.000355176	0.00372567	1.88668	NPHS1, nephrin	0	0	0	0
SMAD4	1159	0.000357655	0.00374843	1.88586	SMAD family member 4	0	0	0	0
CENPJ	1160	0.000359209	0.00376147	1.88534	centromere protein J	0	0	0	0
PFDN1	1161	0.000361112	0.00377815	1.88471	prefoldin subunit 1	0	0	0	0
EEF2K	1162	0.000366843	0.0038348	1.88284	eukaryotic elongation factor 2 kinase	0	0	0	0
SRM	1163	0.000369188	0.003856	1.88208	spermidine synthase	0	0	0	0
TARBP2	1164	0.000371632	0.00387819	1.8813	TARBP2, RISC loading complex RNA binding subunit	0	0	0	0
SIRT2	1165	0.000372852	0.00388758	1.88091	sirtuin 2	0	0	0	0
XRCC4	1166	0.000373625	0.0038923	1.88066	X-ray repair cross complementing 4	0	0	0	0
MYH9	1167	0.000376188	0.0039135	1.87984	myosin heavy chain 9	0	0	0	0
KPNA1	1168	0.000376304	0.0039135	1.87981	karyopherin subunit alpha 1	0	0	0	0
TCIRG1	1169	0.000380116	0.00394976	1.87861	T-cell immune regulator 1, ATPase H+ transporting V0 subunit a3	0	0	0	0
EPC1	1170	0.00038081	0.00395359	1.87839	enhancer of polycomb homolog 1	0	0	0	0
ZFYVE21	1171	0.000381356	0.00395588	1.87822	zinc finger FYVE-type containing 21	0	0	0	0
CSF2RB	1172	0.000383678	0.00397656	1.87749	colony stimulating factor 2 receptor beta common subunit	0	0	0	0
PDLIM2	1173	0.000384578	0.0039825	1.87721	PDZ and LIM domain 2	0	0	0	0
STK11	1174	0.00038586	0.00399237	1.87682	serine/threonine kinase 11	0	0	0	0
HSPA4	1175	0.000386984	0.00400059	1.87647	heat shock protein family A (Hsp70) member 4	0	0	0	0
ZBTB7B	1176	0.000388554	0.00401341	1.87598	zinc finger and BTB domain containing 7B	0	0	0	0
TTR	1177	0.000389884	0.00402344	1.87558	transthyretin	0	0	0	0
CBX3	1178	0.000390187	0.00402344	1.87548	chromobox 3	0	0	0	0
ITGB1	1179	0.000392882	0.00404779	1.87466	integrin subunit beta 1	0	0	0	0
NOLC1	1180	0.000394591	0.00406195	1.87414	nucleolar and coiled-body phosphoprotein 1	0	0	0	0
EEF1A1	1181	0.000395412	0.00406695	1.87389	eukaryotic translation elongation factor 1 alpha 1	0	0	0	0
PCDHGC3	1182	0.000412412	0.00423822	1.86885	protocadherin gamma subfamily C, 3	0	0	0	0
FAM122A	1183	0.000414017	0.00425111	1.86839	family with sequence similarity 122A	0	0	0	0
TMEM67	1184	0.000416891	0.00427701	1.86756	transmembrane protein 67	0	0	0	0
S100A4	1185	0.000421516	0.00432028	1.86623	S100 calcium binding protein A4	0	0	0	0
S100P	1186	0.00042182	0.00432028	1.86615	S100 calcium binding protein P	0	0	0	0
HAP1	1187	0.000426007	0.00435948	1.86496	huntingtin associated protein 1	0	0	0	0
SOS2	1188	0.000428215	0.00437839	1.86434	SOS Ras/Rho guanine nucleotide exchange factor 2	0	0	0	0
FOXL2	1189	0.000430902	0.00440216	1.86359	forkhead box L2	0	0	0	0
KIAA1683	1190	0.000433364	0.00442359	1.8629	KIAA1683	0	0	0	0
PIK3CB	1191	0.000437481	0.00446186	1.86176	phosphatidylinositol-4,5-bisphosphate 3-kinase catalytic subunit beta	0	0	0	0
KLC4	1192	0.000439117	0.00447479	1.86132	kinesin light chain 4	0	0	0	0
TSC22D4	1193	0.000439594	0.0044759	1.86118	TSC22 domain family member 4	0	0	0	0
NFKBIA	1194	0.000442694	0.00450369	1.86034	NFKB inhibitor alpha	0	0	0	0
PRKRA	1195	0.000452535	0.00459868	1.85769	protein activator of interferon induced protein kinase EIF2AK2	0	0	0	0
PPP3CC	1196	0.000452794	0.00459868	1.85762	protein phosphatase 3 catalytic subunit gamma	0	0	0	0
MID2	1197	0.000453167	0.00459868	1.85752	midline 2	0	0	0	0
SCLY	1198	0.000457148	0.00463521	1.85646	selenocysteine lyase	0	0	0	0
TRIP13	1199	0.000464892	0.0047098	1.85444	thyroid hormone receptor interactor 13	0	0	0	0
MICA	1200	0.00046718	0.00472903	1.85384	MHC class I polypeptide-related sequence A	0	0	0	0
WARS	1201	0.000467841	0.00473178	1.85367	tryptophanyl-tRNA synthetase	0	0	0	0
COX6A2	1202	0.000469495	0.00474455	1.85325	cytochrome c oxidase subunit 6A2	0	0	0	0
C1orf174	1203	0.00047349	0.00478095	1.85222	chromosome 1 open reading frame 174	0	0	0	0
WIPF3	1204	0.00047475	0.00478969	1.8519	WAS/WASL interacting protein family member 3	0	0	0	0
CAMK1D	1205	0.000483204	0.00487064	1.84976	calcium/calmodulin dependent protein kinase ID	0	0	0	0
FN1	1206	0.000483576	0.00487064	1.84967	fibronectin 1	0	0	0	0
MADD	1207	0.000484894	0.00487987	1.84934	MAP kinase activating death domain	0	0	0	0
PPP2CA	1208	0.000486542	0.0048924	1.84893	protein phosphatase 2 catalytic subunit alpha	0	0	0	0
NONO	1209	0.000489882	0.00491823	1.8481	non-POU domain containing, octamer-binding	0	0	0	0
CIB1	1210	0.00048992	0.00491823	1.84809	calcium and integrin binding 1	0	0	0	0
GSK3B	1211	0.000491616	0.00493118	1.84767	glycogen synthase kinase 3 beta	0	0	0	0
A2M	1212	0.000495611	0.00496715	1.84669	alpha-2-macroglobulin	0	0	0	0
FOXE1	1213	0.000497767	0.00498465	1.84616	forkhead box E1	0	0	0	0
DNAJB11	1214	0.00050542	0.00505711	1.84431	DnaJ heat shock protein family (Hsp40) member B11	0	0	0	0
ENAH	1215	0.00051313	0.00513003	1.84247	enabled homolog (Drosophila)	0	0	0	0
USF1	1216	0.000513935	0.00513386	1.84228	upstream transcription factor 1	0	0	0	0
MAPK6	1217	0.00051696	0.00515983	1.84156	mitogen-activated protein kinase 6	0	0	0	0
EP400	1218	0.000518446	0.00517041	1.84121	E1A binding protein p400	0	0	0	0
DDX5	1219	0.000524755	0.00522828	1.83974	DEAD-box helicase 5	0	0	0	0
ITK	1220	0.000525109	0.00522828	1.83966	IL2 inducible T-cell kinase	0	0	0	0
ATF7IP	1221	0.000525597	0.00522885	1.83955	activating transcription factor 7 interacting protein	0	0	0	0
C1QBP	1222	0.000526248	0.00523104	1.8394	complement C1q binding protein	0	0	0	0
RIC8A	1223	0.000526741	0.00523166	1.83928	RIC8 guanine nucleotide exchange factor A	0	0	0	0
UBQLN4	1224	0.000529944	0.00525917	1.83854	ubiquilin 4	0	0	0	0
OSBPL1A	1225	0.000536987	0.00532472	1.83693	oxysterol binding protein like 1A	0	0	0	0
GNB1	1226	0.00053828	0.00533318	1.83664	G protein subunit beta 1	0	0	0	0
STX1A	1227	0.000539482	0.00534074	1.83637	syntaxin 1A	0	0	0	0
SLC25A12	1228	0.000542202	0.00536329	1.83575	solute carrier family 25 member 12	0	0	0	0
HUWE1	1229	0.000544882	0.00538542	1.83515	HECT, UBA and WWE domain containing 1, E3 ubiquitin protein ligase	0	0	0	0
CTBP2	1230	0.000547493	0.00540682	1.83457	C-terminal binding protein 2	0	0	0	0
TTI1	1231	0.000548754	0.00541487	1.83429	TELO2 interacting protein 1	0	0	0	0
TYK2	1232	0.000550472	0.00542742	1.83391	tyrosine kinase 2	0	0	0	0
AURKA	1233	0.000552719	0.00544263	1.83341	aurora kinase A	0	0	0	0
TSC22D1	1234	0.00055291	0.00544263	1.83337	TSC22 domain family member 1	0	0	0	0
TADA2A	1235	0.000553409	0.00544313	1.83326	transcriptional adaptor 2A	0	0	0	0
RANBP2	1236	0.000556503	0.00546912	1.83257	RAN binding protein 2	0	0	0	0
WRAP53	1237	0.000559275	0.00549193	1.83197	WD repeat containing antisense to TP53	0	0	0	0
NCOA3	1238	0.000566759	0.00556092	1.83034	nuclear receptor coactivator 3	0	0	0	0
EPHB2	1239	0.00056785	0.00556713	1.8301	EPH receptor B2	0	0	0	0
CSNK2B	1240	0.000570535	0.00558894	1.82953	casein kinase 2 beta	0	0	0	0
MAPRE1	1241	0.000578252	0.00565932	1.82788	microtubule associated protein RP/EB family member 1	0	0	0	0
SLC1A5	1242	0.000578652	0.00565932	1.8278	solute carrier family 1 member 5	0	0	0	0
ACTL6A	1243	0.000579751	0.00566251	1.82756	actin like 6A	0	0	0	0
COIL	1244	0.00057991	0.00566251	1.82753	coilin	0	0	0	0
HIF1A	1245	0.000587557	0.00573257	1.82592	hypoxia inducible factor 1 alpha subunit	0	0	0	0
PPP2R1A	1246	0.000589693	0.0057488	1.82548	protein phosphatase 2 scaffold subunit Aalpha	0	0	0	0
DNAJC7	1247	0.000597963	0.00582475	1.82377	DnaJ heat shock protein family (Hsp40) member C7	0	0	0	0
SMARCA5	1248	0.000600544	0.0058452	1.82324	SWI/SNF related, matrix associated, actin dependent regulator of chromatin, subfamily a, member 5	0	0	0	0
CEP76	1249	0.00060398	0.00587393	1.82254	centrosomal protein 76	0	0	0	0
RGMA	1250	0.00060783	0.00590664	1.82175	repulsive guidance molecule family member a	0	0	0	0
CHCHD3	1251	0.000608363	0.00590711	1.82165	coiled-coil-helix-coiled-coil-helix domain containing 3	0	0	0	0
HSF1	1252	0.000611198	0.00592989	1.82107	heat shock transcription factor 1	0	0	0	0
UBASH3B	1253	0.000615982	0.00597153	1.82012	ubiquitin associated and SH3 domain containing B	0	0	0	0
C4A	1254	0.000619914	0.00600486	1.81933	complement C4A (Rodgers blood group)	0	0	0	0
RBL1	1255	0.000628892	0.00608698	1.81756	RB transcriptional corepressor like 1	0	0	0	0
MAP4K2	1256	0.000633461	0.00612632	1.81667	mitogen-activated protein kinase kinase kinase kinase 2	0	0	0	0
HNRNPA1	1257	0.000639585	0.00617802	1.81548	heterogeneous nuclear ribonucleoprotein A1	0	0	0	0
PDCD6	1258	0.000640071	0.00617802	1.81539	programmed cell death 6	0	0	0	0
HIST1H1C	1259	0.000640334	0.00617802	1.81534	histone cluster 1 H1 family member c	0	0	0	0
NTRK1	1260	0.0006418	0.00618726	1.81505	neurotrophic receptor tyrosine kinase 1	0	0	0	0
CNOT1	1261	0.000644523	0.00620377	1.81453	CCR4-NOT transcription complex subunit 1	0	0	0	0
USP22	1262	0.000644534	0.00620377	1.81453	ubiquitin specific peptidase 22	0	0	0	0
AHSA1	1263	0.000653412	0.00628424	1.81284	activator of HSP90 ATPase activity 1	0	0	0	0
BECN1	1264	0.000654729	0.00628529	1.81259	beclin 1	0	0	0	0
CLCA2	1265	0.000654843	0.00628529	1.81257	chloride channel accessory 2	0	0	0	0
KRTAP5-9	1266	0.000655074	0.00628529	1.81252	keratin associated protein 5-9	0	0	0	0
BCL6	1267	0.000657658	0.00630071	1.81204	B-cell CLL/lymphoma 6	0	0	0	0
AMPH	1268	0.000657718	0.00630071	1.81203	amphiphysin	0	0	0	0
CCM2	1269	0.000662805	0.00634444	1.81107	CCM2 scaffolding protein	0	0	0	0
APTX	1270	0.000666409	0.00637391	1.8104	aprataxin	0	0	0	0
MRPL50	1271	0.000672146	0.00642373	1.80934	mitochondrial ribosomal protein L50	0	0	0	0
IKZF1	1272	0.000673199	0.00642873	1.80915	IKAROS family zinc finger 1	0	0	0	0
EIF3G	1273	0.000677368	0.00646346	1.80838	eukaryotic translation initiation factor 3 subunit G	0	0	0	0
DLG5	1274	0.00068879	0.00656729	1.80631	discs large MAGUK scaffold protein 5	0	0	0	0
RFC4	1275	0.000691564	0.00658858	1.80581	replication factor C subunit 4	0	0	0	0
POLR2C	1276	0.000696377	0.00662922	1.80495	RNA polymerase II subunit C	0	0	0	0
KIF20B	1277	0.000699578	0.00665448	1.80438	kinesin family member 20B	0	0	0	0
MRPS28	1278	0.000700462	0.00665768	1.80422	mitochondrial ribosomal protein S28	1	0	0	3
BAD	1279	0.000701207	0.00665955	1.80409	BCL2 associated agonist of cell death	0	0	0	0
MRPS22	1280	0.000704787	0.00668397	1.80346	mitochondrial ribosomal protein S22	0	0	0	0
XPA	1281	0.000705254	0.00668397	1.80338	XPA, DNA damage recognition and repair factor	0	0	0	0
ZC3H15	1282	0.000705429	0.00668397	1.80335	zinc finger CCCH-type containing 15	0	0	0	0
TRAF4	1283	0.000709292	0.00671533	1.80267	TNF receptor associated factor 4	0	0	0	0
SETDB1	1284	0.000711295	0.00672905	1.80232	SET domain bifurcated 1	0	0	0	0
E2F1	1285	0.000712042	0.0067291	1.80219	E2F transcription factor 1	0	0	0	0
CFL2	1286	0.000712408	0.0067291	1.80212	cofilin 2	0	0	0	0
LACTB2	1287	0.000716941	0.00676665	1.80133	lactamase beta 2	1	0	0	3
ATL3	1288	0.000721276	0.00680228	1.80058	atlastin GTPase 3	0	0	0	0
RCOR3	1289	0.000722729	0.0068107	1.80033	REST corepressor 3	0	0	0	0
TPP1	1290	0.000723846	0.00681594	1.80014	tripeptidyl peptidase 1	0	0	0	0
ATP6AP2	1291	0.000734589	0.00691173	1.79831	ATPase H+ transporting accessory protein 2	0	0	0	0
OSBPL8	1292	0.000746328	0.00701415	1.79633	oxysterol binding protein like 8	0	0	0	0
USHBP1	1293	0.000746628	0.00701415	1.79628	USH1 protein network component harmonin binding protein 1	0	0	0	0
FGFR1OP	1294	0.000747232	0.0070144	1.79618	FGFR1 oncogene partner	0	0	0	0
TP53BP1	1295	0.000748942	0.00702502	1.79589	tumor protein p53 binding protein 1	0	0	0	0
PNMA5	1296	0.000750585	0.00703499	1.79562	paraneoplastic Ma antigen family member 5	0	0	0	0
ITGA2	1297	0.000755585	0.0070764	1.79479	integrin subunit alpha 2	0	0	0	0
RASA1	1298	0.000758727	0.00710035	1.79427	RAS p21 protein activator 1	0	0	0	0
ESR2	1299	0.000761508	0.00712089	1.79382	estrogen receptor 2	0	0	0	0
GIPC1	1300	0.000765091	0.00714889	1.79323	GIPC PDZ domain containing family member 1	0	0	0	0
DGKG	1301	0.000778265	0.0072664	1.79109	diacylglycerol kinase gamma	0	0	0	0
CEBPG	1302	0.00077911	0.0072687	1.79096	CCAAT/enhancer binding protein gamma	0	0	0	0
PALB2	1303	0.000780803	0.00727891	1.79069	partner and localizer of BRCA2	0	0	0	0
FOXR1	1304	0.000784308	0.00730597	1.79013	forkhead box R1	0	0	0	0
FSD2	1305	0.000785054	0.00730732	1.79001	fibronectin type III and SPRY domain containing 2	0	0	0	0
SH2D4A	1306	0.000786131	0.00731174	1.78984	SH2 domain containing 4A	0	0	0	0
LAMB1	1307	0.000799172	0.00742734	1.78778	laminin subunit beta 1	0	0	0	0
RELA	1308	0.000805234	0.00747796	1.78683	RELA proto-oncogene, NF-kB subunit	0	0	0	0
EPHB1	1309	0.00081006	0.00751704	1.78608	EPH receptor B1	0	0	0	0
GSN	1310	0.000811049	0.00752046	1.78593	gelsolin	0	0	0	0
CACYBP	1311	0.000816065	0.00756121	1.78515	calcyclin binding protein	0	0	0	0
NEFL	1312	0.000819889	0.00759084	1.78456	neurofilament light	0	0	0	0
GOLT1B	1313	0.000823016	0.007614	1.78409	golgi transport 1B	0	0	0	0
RABIF	1314	0.0008291	0.00766444	1.78316	RAB interacting factor	0	0	0	0
FEN1	1315	0.000830721	0.00767359	1.78292	flap structure-specific endonuclease 1	0	0	0	0
FCGRT	1316	0.000838557	0.00774008	1.78174	Fc fragment of IgG receptor and transporter	0	0	0	0
CENPF	1317	0.000842652	0.00777198	1.78112	centromere protein F	0	0	0	0
ITSN2	1318	0.000844356	0.00778178	1.78087	intersectin 2	0	0	0	0
ACOT8	1319	0.000845259	0.0077842	1.78073	acyl-CoA thioesterase 8	0	0	0	0
CHMP4B	1320	0.00085443	0.0078627	1.77938	charged multivesicular body protein 4B	0	0	0	0
GC	1321	0.000864934	0.0079521	1.77784	GC, vitamin D binding protein	0	0	0	0
CHTF18	1322	0.000865455	0.0079521	1.77776	chromosome transmission fidelity factor 18	0	0	0	0
CD247	1323	0.0008678	0.00796763	1.77742	CD247 molecule	0	0	0	0
ANLN	1324	0.000897398	0.00823315	1.77319	anillin actin binding protein	0	0	0	0
DDX23	1325	0.000900129	0.00824604	1.7728	DEAD-box helicase 23	0	0	0	0
HBA1	1326	0.000900839	0.00824604	1.7727	hemoglobin subunit alpha 1	0	0	0	0
HBA2	1326	0.000900839	0.00824604	1.7727	hemoglobin subunit alpha 2	0	0	0	0
BTBD2	1328	0.00090621	0.00828895	1.77195	BTB domain containing 2	0	0	0	0
RBM39	1329	0.00090704	0.0082903	1.77184	RNA binding motif protein 39	0	0	0	0
INPP5D	1330	0.000911492	0.00832448	1.77122	inositol polyphosphate-5-phosphatase D	0	0	0	0
CEP170	1331	0.00091215	0.00832448	1.77112	centrosomal protein 170	0	0	0	0
HTR1A	1332	0.000913918	0.00833435	1.77088	5-hydroxytryptamine receptor 1A	0	0	0	0
TCTN2	1333	0.000915567	0.00834313	1.77065	tectonic family member 2	0	0	0	0
YES1	1334	0.000920254	0.00837956	1.77001	YES proto-oncogene 1, Src family tyrosine kinase	0	0	0	0
EIF2AK2	1335	0.000922334	0.0083922	1.76972	eukaryotic translation initiation factor 2 alpha kinase 2	0	0	0	0
RALBP1	1336	0.00092317	0.00839352	1.7696	ralA binding protein 1	0	0	0	0
ZNHIT1	1337	0.000929222	0.00844223	1.76878	zinc finger HIT-type containing 1	0	0	0	0
PHF14	1338	0.000930102	0.00844391	1.76866	PHD finger protein 14	0	0	0	0
FOXL1	1339	0.000931352	0.00844894	1.76849	forkhead box L1	0	0	0	0
ENSA	1340	0.000933687	0.0084638	1.76817	endosulfine alpha	0	0	0	0
RBBP5	1341	0.000957442	0.00867267	1.76498	RB binding protein 5, histone lysine methyltransferase complex subunit	0	0	0	0
CTTN	1342	0.000987009	0.00893382	1.76112	cortactin	0	0	0	0
KRT10	1343	0.000987811	0.00893443	1.76101	keratin 10	0	0	0	0
CCAR2	1344	0.000998464	0.00902388	1.75965	cell cycle and apoptosis regulator 2	0	0	0	0
SIN3A	1345	0.000999186	0.00902388	1.75956	SIN3 transcription regulator family member A	0	0	0	0
MPP1	1346	0.0010057	0.00907592	1.75873	membrane palmitoylated protein 1	0	0	0	0
EFEMP2	1347	0.00101881	0.00918742	1.75708	EGF containing fibulin like extracellular matrix protein 2	0	0	0	0
ACTL8	1348	0.00102311	0.00921937	1.75654	actin like 8	0	0	0	0
DNAJB1	1349	0.00104083	0.00936525	1.75435	DnaJ heat shock protein family (Hsp40) member B1	0	0	0	0
GMCL1	1350	0.00104183	0.00936525	1.75423	germ cell-less, spermatogenesis associated 1	0	0	0	0
EFTUD2	1351	0.00104219	0.00936525	1.75418	elongation factor Tu GTP binding domain containing 2	0	0	0	0
DICER1	1352	0.00104238	0.00936525	1.75416	dicer 1, ribonuclease III	0	0	0	0
CREB1	1353	0.00104753	0.00940455	1.75353	cAMP responsive element binding protein 1	0	0	0	0
NFYC	1354	0.00108532	0.00973666	1.74899	nuclear transcription factor Y subunit gamma	0	0	0	0
VDR	1355	0.00110001	0.00986111	1.74727	vitamin D receptor	0	0	0	0
EXOC4	1356	0.00110732	0.00991933	1.74642	exocyst complex component 4	0	0	0	0
ETF1	1357	0.00110874	0.00992476	1.74626	eukaryotic translation termination factor 1	0	0	0	0
TSGA10	1358	0.00111833	0.0100032	1.74515	testis specific 10	0	0	0	0
CTNND1	1359	0.00112789	0.0100813	1.74406	catenin delta 1	0	0	0	0
RHOA	1360	0.00112974	0.01009	1.74385	ras homolog family member A	0	0	0	0
PYM1	1361	0.00113052	0.01009	1.74376	PYM homolog 1, exon junction complex associated factor	0	0	0	0
LRSAM1	1362	0.00113625	0.0101337	1.74311	leucine rich repeat and sterile alpha motif containing 1	0	0	0	0
ANKRD44	1363	0.00113851	0.0101351	1.74285	ankyrin repeat domain 44	0	0	0	0
PGD	1364	0.00113855	0.0101351	1.74285	phosphogluconate dehydrogenase	0	0	0	0
CD22	1365	0.00113891	0.0101351	1.74281	CD22 molecule	0	0	0	0
WDR77	1366	0.0011418	0.0101533	1.74248	WD repeat domain 77	0	0	0	0
ERC1	1367	0.00114927	0.0102054	1.74164	ELKS/RAB6-interacting/CAST family member 1	0	0	0	0
TFAM	1368	0.0011496	0.0102054	1.74161	transcription factor A, mitochondrial	0	0	0	0
CHEK2	1369	0.00115018	0.0102054	1.74154	checkpoint kinase 2	0	0	0	0
PIAS2	1370	0.00115543	0.0102445	1.74096	protein inhibitor of activated STAT 2	0	0	0	0
FBXW7	1371	0.00116989	0.0103651	1.73936	F-box and WD repeat domain containing 7	0	0	0	0
TFIP11	1372	0.00117318	0.0103868	1.73899	tuftelin interacting protein 11	0	0	0	0
EHMT2	1373	0.00117724	0.0104151	1.73855	euchromatic histone lysine methyltransferase 2	0	0	0	0
DCC	1374	0.00117813	0.0104154	1.73845	DCC netrin 1 receptor	0	0	0	0
NFYB	1375	0.00119182	0.0105288	1.73696	nuclear transcription factor Y subunit beta	0	0	0	0
SNRNP70	1376	0.00119662	0.0105635	1.73644	small nuclear ribonucleoprotein U1 subunit 70	0	0	0	0
MSH2	1377	0.00119817	0.0105695	1.73628	mutS homolog 2	0	0	0	0
UHRF2	1378	0.00120879	0.0106555	1.73514	ubiquitin like with PHD and ring finger domains 2	0	0	0	0
IKBKB	1379	0.00122034	0.0107494	1.73391	inhibitor of nuclear factor kappa B kinase subunit beta	0	0	0	0
YEATS4	1380	0.00122642	0.0107935	1.73327	YEATS domain containing 4	0	0	0	0
SNAI1	1381	0.00122718	0.0107935	1.73319	snail family transcriptional repressor 1	0	0	0	0
EEF1G	1382	0.00122801	0.0107935	1.7331	eukaryotic translation elongation factor 1 gamma	0	0	0	0
YBX1	1383	0.00124708	0.0109532	1.7311	Y-box binding protein 1	0	0	0	0
AXL	1384	0.00125249	0.0109928	1.73054	AXL receptor tyrosine kinase	0	0	0	0
UBR2	1385	0.00126063	0.0110563	1.72971	ubiquitin protein ligase E3 component n-recognin 2	0	0	0	0
PRPF8	1386	0.00126211	0.0110612	1.72955	pre-mRNA processing factor 8	0	0	0	0
THRAP3	1387	0.00127773	0.0111901	1.72796	thyroid hormone receptor associated protein 3	0	0	0	0
ILVBL	1388	0.00127933	0.011196	1.7278	ilvB acetolactate synthase like	0	0	0	0
POLRMT	1389	0.0012853	0.0112285	1.72719	RNA polymerase mitochondrial	0	0	0	0
SLX1A	1390	0.00128582	0.0112285	1.72714	SLX1 homolog A, structure-specific endonuclease subunit	0	0	0	0
SLX1B	1390	0.00128582	0.0112285	1.72714	SLX1 homolog B, structure-specific endonuclease subunit	0	0	0	0
XPO5	1392	0.00129903	0.0113357	1.72581	exportin 5	0	0	0	0
UBA1	1393	0.00130159	0.0113499	1.72556	ubiquitin like modifier activating enzyme 1	0	0	0	0
ARHGAP17	1394	0.00130258	0.0113504	1.72546	Rho GTPase activating protein 17	0	0	0	0
SH3RF1	1395	0.00130425	0.0113568	1.72529	SH3 domain containing ring finger 1	0	0	0	0
TRIP6	1396	0.00130901	0.0113901	1.72482	thyroid hormone receptor interactor 6	0	0	0	0
PRPF40A	1397	0.00131962	0.0114742	1.72377	pre-mRNA processing factor 40 homolog A	0	0	0	0
SMARCC1	1398	0.00132705	0.011524	1.72304	SWI/SNF related, matrix associated, actin dependent regulator of chromatin subfamily c member 1	0	0	0	0
PDE4D	1399	0.00132815	0.011524	1.72293	phosphodiesterase 4D	0	0	0	0
EZR	1400	0.0013282	0.011524	1.72293	ezrin	0	0	0	0
DVL1	1401	0.0013342	0.0115678	1.72234	dishevelled segment polarity protein 1	0	0	0	0
ID3	1402	0.00133694	0.0115833	1.72208	inhibitor of DNA binding 3, HLH protein	0	0	0	0
ZBTB8A	1403	0.00135337	0.0117173	1.72048	zinc finger and BTB domain containing 8A	0	0	0	0
HSPA6	1404	0.00136014	0.0117675	1.71984	heat shock protein family A (Hsp70) member 6	0	0	0	0
TRRAP	1405	0.00136782	0.0118179	1.7191	transformation/transcription domain associated protein	0	0	0	0
ADRA1B	1406	0.00136791	0.0118179	1.71909	adrenoceptor alpha 1B	0	0	0	0
PTPN11	1407	0.0013826	0.0119364	1.7177	protein tyrosine phosphatase, non-receptor type 11	0	0	0	0
NECAB2	1408	0.00138486	0.0119473	1.71749	N-terminal EF-hand calcium binding protein 2	0	0	0	0
JAK1	1409	0.00141672	0.0122136	1.71452	Janus kinase 1	0	0	0	0
ITIH1	1410	0.00141861	0.0122212	1.71434	inter-alpha-trypsin inhibitor heavy chain 1	0	0	0	0
OR8D2	1411	0.00142185	0.0122404	1.71404	olfactory receptor family 8 subfamily D member 2 (gene/pseudogene)	0	0	0	0
CSE1L	1412	0.00142721	0.0122778	1.71355	chromosome segregation 1 like	0	0	0	0
CKAP4	1413	0.00142821	0.0122778	1.71346	cytoskeleton associated protein 4	0	0	0	0
BRAF	1414	0.00143525	0.0123295	1.71282	B-Raf proto-oncogene, serine/threonine kinase	0	0	0	0
VAMP3	1415	0.00144156	0.0123705	1.71224	vesicle associated membrane protein 3	0	0	0	0
FBXW11	1416	0.001443	0.0123705	1.71211	F-box and WD repeat domain containing 11	0	0	0	0
JAK2	1417	0.00144308	0.0123705	1.71211	Janus kinase 2	0	0	0	0
AIRE	1418	0.0014471	0.0123879	1.71174	autoimmune regulator	0	0	0	0
C7orf25	1419	0.00144715	0.0123879	1.71174	chromosome 7 open reading frame 25	0	0	0	0
RHOXF2	1420	0.00145419	0.0124395	1.7111	Rhox homeobox family member 2	0	0	0	0
NDUFB9	1421	0.00145717	0.0124562	1.71083	NADH:ubiquinone oxidoreductase subunit B9	0	0	0	0
RXRA	1422	0.00146513	0.0125154	1.71012	retinoid X receptor alpha	0	0	0	0
KRT6B	1423	0.00146863	0.0125365	1.70981	keratin 6B	0	0	0	0
NOP56	1424	0.00147158	0.0125528	1.70954	NOP56 ribonucleoprotein	0	0	0	0
NCOR1	1425	0.00148872	0.0126901	1.70803	nuclear receptor corepressor 1	0	0	0	0
HDAC7	1426	0.00149312	0.0127188	1.70764	histone deacetylase 7	0	0	0	0
ACADVL	1427	0.00151319	0.0128807	1.70589	acyl-CoA dehydrogenase, very long chain	0	0	0	0
SDC2	1428	0.00151508	0.0128878	1.70572	syndecan 2	0	0	0	0
TFDP1	1429	0.00151999	0.0129204	1.7053	transcription factor Dp-1	0	0	0	0
EPS8	1430	0.00152437	0.0129487	1.70492	epidermal growth factor receptor pathway substrate 8	0	0	0	0
DDA1	1431	0.00152659	0.0129584	1.70473	DET1 and DDB1 associated 1	0	0	0	0
MAP3K5	1432	0.00154147	0.0130756	1.70345	mitogen-activated protein kinase kinase kinase 5	0	0	0	0
LAX1	1433	0.00154497	0.0130961	1.70315	lymphocyte transmembrane adaptor 1	0	0	0	0
APIP	1434	0.00156644	0.0132547	1.70134	APAF1 interacting protein	0	0	0	0
USP42	1435	0.00157477	0.0132547	1.70064	ubiquitin specific peptidase 42	0	0	0	0
AASS	1436	0.00157896	0.0132547	1.70029	aminoadipate-semialdehyde synthase	0	0	0	0
ETV3	1436	0.00157896	0.0132547	1.70029	ETS variant 3	0	0	0	0
HIGD1A	1436	0.00157896	0.0132547	1.70029	HIG1 hypoxia inducible domain family member 1A	0	0	0	0
KNDC1	1436	0.00157896	0.0132547	1.70029	kinase non-catalytic C-lobe domain containing 1	0	0	0	0
MCAT	1436	0.00157896	0.0132547	1.70029	malonyl-CoA-acyl carrier protein transacylase	0	0	0	0
MKLN1	1436	0.00157896	0.0132547	1.70029	muskelin 1	0	0	0	0
P3H1	1436	0.00157896	0.0132547	1.70029	prolyl 3-hydroxylase 1	0	0	0	0
PDZD2	1436	0.00157896	0.0132547	1.70029	PDZ domain containing 2	0	0	0	0
SARS	1436	0.00157896	0.0132547	1.70029	seryl-tRNA synthetase	0	0	0	0
SRD5A1	1436	0.00157896	0.0132547	1.70029	steroid 5 alpha-reductase 1	0	0	0	0
XDH	1436	0.00157896	0.0132547	1.70029	xanthine dehydrogenase	0	0	0	0
XYLT1	1436	0.00157896	0.0132547	1.70029	xylosyltransferase 1	0	0	0	0
CORO1B	1448	0.0015855	0.0133001	1.69974	coronin 1B	0	0	0	0
STAU1	1449	0.00158656	0.0133001	1.69966	staufen double-stranded RNA binding protein 1	0	0	0	0
SERPINB9	1450	0.00159599	0.01337	1.69887	serpin family B member 9	0	0	0	0
PUF60	1451	0.00161306	0.0135037	1.69747	poly(U) binding splicing factor 60	0	0	0	0
RIN3	1452	0.00161502	0.0135108	1.69731	Ras and Rab interactor 3	0	0	0	0
BTK	1453	0.00161728	0.0135204	1.69712	Bruton tyrosine kinase	0	0	0	0
IKZF3	1454	0.0016191	0.0135263	1.69698	IKAROS family zinc finger 3	0	0	0	0
ATG101	1455	0.00163033	0.0136015	1.69606	autophagy related 101	0	0	0	0
LRP2	1456	0.00163034	0.0136015	1.69606	LDL receptor related protein 2	0	0	0	0
CACNA1A	1457	0.00167026	0.0139249	1.69286	calcium voltage-gated channel subunit alpha1 A	0	0	0	0
PCBP1	1458	0.00169616	0.0141311	1.69083	poly(rC) binding protein 1	0	0	0	0
MPHOSPH6	1459	0.0016996	0.0141501	1.69056	M-phase phosphoprotein 6	0	0	0	0
THOC2	1460	0.00170144	0.0141557	1.69041	THO complex 2	0	0	0	0
WIPF2	1461	0.0017053	0.0141781	1.69011	WAS/WASL interacting protein family member 2	0	0	0	0
PLEKHF2	1462	0.00170649	0.0141783	1.69002	pleckstrin homology and FYVE domain containing 2	0	0	0	0
CREBBP	1463	0.00172328	0.014308	1.68872	CREB binding protein	0	0	0	0
CFH	1464	0.00173386	0.0143791	1.68791	complement factor H	0	0	0	0
KRAS	1465	0.00173421	0.0143791	1.68788	KRAS proto-oncogene, GTPase	0	0	0	0
TRIM41	1466	0.00173887	0.0144079	1.68753	tripartite motif containing 41	0	0	0	0
USP11	1467	0.00174056	0.0144121	1.6874	ubiquitin specific peptidase 11	0	0	0	0
RHOJ	1468	0.00174552	0.0144433	1.68702	ras homolog family member J	0	0	0	0
BARD1	1469	0.00174926	0.0144644	1.68674	BRCA1 associated RING domain 1	0	0	0	0
CAPN1	1470	0.00175269	0.0144829	1.68648	calpain 1	0	0	0	0
PSMB10	1471	0.00175797	0.0145167	1.68608	proteasome subunit beta 10	0	0	0	0
FOXJ1	1472	0.00175931	0.0145178	1.68597	forkhead box J1	0	0	0	0
MYL4	1473	0.00176447	0.0145506	1.68558	myosin light chain 4	0	0	0	0
ATF6	1474	0.00176804	0.0145701	1.68532	activating transcription factor 6	0	0	0	0
TIMM13	1475	0.00176954	0.0145726	1.6852	translocase of inner mitochondrial membrane 13	0	0	0	0
YAP1	1476	0.00177231	0.0145855	1.685	Yes associated protein 1	0	0	0	0
HADHB	1477	0.00177672	0.0146119	1.68467	hydroxyacyl-CoA dehydrogenase/3-ketoacyl-CoA thiolase/enoyl-CoA hydratase (trifunctional protein), beta subunit	0	0	0	0
EPS15L1	1478	0.00178488	0.0146691	1.68406	epidermal growth factor receptor pathway substrate 15 like 1	0	0	0	0
CST3	1479	0.00178949	0.014697	1.68371	cystatin C	0	0	0	0
ADNP	1480	0.00179911	0.0147661	1.683	activity dependent neuroprotector homeobox	0	0	0	0
MCM3	1481	0.00180143	0.0147751	1.68283	minichromosome maintenance complex component 3	0	0	0	0
SH3BP5	1482	0.00181624	0.0148785	1.68174	SH3 domain binding protein 5	0	0	0	0
MAD2L2	1483	0.00181648	0.0148785	1.68172	mitotic arrest deficient 2 like 2	0	0	0	0
BCL2L1	1484	0.0018318	0.0149939	1.6806	BCL2 like 1	0	0	0	0
TSN	1485	0.00184499	0.0150917	1.67964	translin	0	0	0	0
ASAP1	1486	0.00186159	0.0152144	1.67845	ArfGAP with SH3 domain, ankyrin repeat and PH domain 1	0	0	0	0
GADD45A	1487	0.0018625	0.0152144	1.67838	growth arrest and DNA damage inducible alpha	0	0	0	0
TUBG1	1488	0.0018743	0.0152923	1.67754	tubulin gamma 1	0	0	0	0
TFG	1489	0.00187455	0.0152923	1.67752	TRK-fused gene	0	0	0	0
MRPL28	1490	0.00189759	0.0154699	1.67589	mitochondrial ribosomal protein L28	0	0	0	0
CBX8	1491	0.00190179	0.0154937	1.67559	chromobox 8	0	0	0	0
DCTN1	1492	0.00190959	0.0155468	1.67504	dynactin subunit 1	0	0	0	0
CSNK1A1	1493	0.00195048	0.015869	1.67221	casein kinase 1 alpha 1	0	0	0	0
RUNX1	1494	0.00195493	0.0158946	1.6719	runt related transcription factor 1	0	0	0	0
PPP1CB	1495	0.00195773	0.0159067	1.67171	protein phosphatase 1 catalytic subunit beta	0	0	0	0
FBXW8	1496	0.00195995	0.0159141	1.67156	F-box and WD repeat domain containing 8	0	0	0	0
MAPK8	1497	0.0019757	0.0160313	1.67049	mitogen-activated protein kinase 8	0	0	0	0
CSNK1E	1498	0.00197868	0.0160411	1.67028	casein kinase 1 epsilon	0	0	0	0
DOK1	1499	0.00197955	0.0160411	1.67023	docking protein 1	0	0	0	0
APOC2	1500	0.00202842	0.0164261	1.66695	apolipoprotein C2	0	0	0	0
DAB2	1501	0.00203604	0.0164769	1.66645	DAB2, clathrin adaptor protein	0	0	0	0
CCDC6	1502	0.00204667	0.0165519	1.66575	coiled-coil domain containing 6	0	0	0	0
SGTB	1503	0.00205223	0.0165757	1.66538	small glutamine rich tetratricopeptide repeat containing beta	0	0	0	0
AMOTL2	1504	0.00205234	0.0165757	1.66537	angiomotin like 2	0	0	0	0
RB1CC1	1505	0.00205631	0.0165967	1.66511	RB1 inducible coiled-coil 1	0	0	0	0
RINT1	1506	0.0020722	0.0167138	1.66408	RAD50 interactor 1	0	0	0	0
2020-03-08	1507	0.0020763	0.0167293	1.66381	membrane associated ring-CH-type finger 8	0	0	0	0
MAGEA4	1508	0.0020782	0.0167293	1.66369	MAGE family member A4	0	0	0	0
FBF1	1509	0.00207825	0.0167293	1.66368	Fas binding factor 1	0	0	0	0
HDAC5	1510	0.00209148	0.0168246	1.66283	histone deacetylase 5	0	0	0	0
PIAS4	1511	0.00210337	0.0169091	1.66207	protein inhibitor of activated STAT 4	0	0	0	0
MORF4L2	1512	0.00214058	0.0171939	1.6597	mortality factor 4 like 2	0	0	0	0
MRPS34	1513	0.00214163	0.0171939	1.65963	mitochondrial ribosomal protein S34	0	0	0	0
IDH3B	1514	0.00214437	0.0172045	1.65946	isocitrate dehydrogenase 3 (NAD(+)) beta	0	0	0	0
SFMBT1	1515	0.00215332	0.0172489	1.6589	Scm-like with four mbt domains 1	0	0	0	0
IRS1	1516	0.00215358	0.0172489	1.65888	insulin receptor substrate 1	0	0	0	0
OBSL1	1517	0.00215416	0.0172489	1.65885	obscurin like 1	0	0	0	0
SMC1A	1518	0.00217022	0.0173661	1.65784	structural maintenance of chromosomes 1A	0	0	0	0
PA2G4	1519	0.00219625	0.0175628	1.65623	proliferation-associated 2G4	0	0	0	0
NFIL3	1520	0.00221683	0.0177157	1.65497	nuclear factor, interleukin 3 regulated	0	0	0	0
KLC2	1521	0.00225041	0.0179722	1.65293	kinesin light chain 2	0	0	0	0
ERBB4	1522	0.00226077	0.0180431	1.65231	erb-b2 receptor tyrosine kinase 4	0	0	0	0
PSME4	1523	0.00226727	0.0180831	1.65192	proteasome activator subunit 4	0	0	0	0
SPAST	1524	0.00228254	0.018191	1.65101	spastin	0	0	0	0
BCL11A	1525	0.0022838	0.018191	1.65093	B-cell CLL/lymphoma 11A	0	0	0	0
UBTF	1526	0.00228601	0.0181967	1.6508	upstream binding transcription factor, RNA polymerase I	0	0	0	0
ZNF512B	1527	0.0022984	0.0182834	1.65007	zinc finger protein 512B	0	0	0	0
PDE4B	1528	0.00230257	0.0183046	1.64982	phosphodiesterase 4B	0	0	0	0
ABI2	1529	0.00232527	0.0184626	1.64849	abl interactor 2	0	0	0	0
LAPTM5	1530	0.00232549	0.0184626	1.64848	lysosomal protein transmembrane 5	0	0	0	0
PTN	1531	0.00232746	0.0184661	1.64836	pleiotrophin	0	0	0	0
CHD8	1532	0.002375	0.0188218	1.64561	chromodomain helicase DNA binding protein 8	0	0	0	0
MRPL18	1533	0.00237539	0.0188218	1.64559	mitochondrial ribosomal protein L18	0	0	0	0
VPS26A	1534	0.00238396	0.0188774	1.6451	VPS26, retromer complex component A	0	0	0	0
GSTK1	1535	0.00239748	0.0189721	1.64433	glutathione S-transferase kappa 1	0	0	0	0
MKRN2	1536	0.00241515	0.0190995	1.64333	makorin ring finger protein 2	0	0	0	0
OTUB1	1537	0.00243465	0.0192412	1.64223	OTU deubiquitinase, ubiquitin aldehyde binding 1	0	0	0	0
SOCS1	1538	0.00243722	0.019249	1.64208	suppressor of cytokine signaling 1	0	0	0	0
CRB1	1539	0.002441	0.0192663	1.64187	crumbs 1, cell polarity complex component	0	0	0	0
MSH3	1540	0.00244528	0.0192876	1.64163	mutS homolog 3	0	0	0	0
KRT5	1541	0.0024557	0.0193572	1.64105	keratin 5	0	0	0	0
PMP22	1542	0.00246446	0.019404	1.64057	peripheral myelin protein 22	0	0	0	0
ZBTB10	1543	0.00246483	0.019404	1.64055	zinc finger and BTB domain containing 10	1	0	1	0
RAP1B	1544	0.00248549	0.0195536	1.63941	RAP1B, member of RAS oncogene family	0	0	0	0
SH3BP2	1545	0.00248706	0.0195536	1.63932	SH3 domain binding protein 2	0	0	0	0
FOXS1	1546	0.00249158	0.0195765	1.63907	forkhead box S1	0	0	0	0
ZNF292	1547	0.0025089	0.0196952	1.63812	zinc finger protein 292	0	0	0	0
NDRG1	1548	0.00250994	0.0196952	1.63807	N-myc downstream regulated 1	0	0	0	0
IPO13	1549	0.00251195	0.0196983	1.63796	importin 13	0	0	0	0
KRT6A	1550	0.00252183	0.0197611	1.63742	keratin 6A	0	0	0	0
FANCG	1551	0.00252321	0.0197611	1.63735	Fanconi anemia complementation group G	0	0	0	0
MRPL53	1552	0.00254804	0.0199427	1.63601	mitochondrial ribosomal protein L53	0	0	0	0
UXT	1553	0.00255046	0.0199487	1.63588	ubiquitously expressed prefoldin like chaperone	0	0	0	0
UBE2K	1554	0.00256274	0.0200319	1.63522	ubiquitin conjugating enzyme E2 K	0	0	0	0
NUP58	1555	0.00257461	0.0201117	1.63458	nucleoporin 58	0	0	0	0
NMT1	1556	0.00260426	0.0203303	1.63301	N-myristoyltransferase 1	0	0	0	0
KXD1	1557	0.00260882	0.0203528	1.63277	KxDL motif containing 1	0	0	0	0
ATF4	1558	0.00263387	0.0205351	1.63146	activating transcription factor 4	0	0	0	0
ID2	1559	0.0026525	0.020667	1.63049	inhibitor of DNA binding 2, HLH protein	0	0	0	0
RANBP9	1560	0.00266691	0.0207648	1.62975	RAN binding protein 9	0	0	0	0
RPP25	1561	0.00266846	0.0207648	1.62967	ribonuclease P and MRP subunit p25	0	0	0	0
TRIM54	1562	0.00267919	0.0208313	1.62912	tripartite motif containing 54	0	0	0	0
TRIM37	1563	0.00268045	0.0208313	1.62905	tripartite motif containing 37	0	0	0	0
SKIL	1564	0.00273379	0.0212323	1.62634	SKI like proto-oncogene	0	0	0	0
HNRNPA3	1565	0.00273553	0.0212323	1.62625	heterogeneous nuclear ribonucleoprotein A3	0	0	0	0
GAP43	1566	0.00274875	0.0213213	1.62559	growth associated protein 43	0	0	0	0
PPP2CB	1567	0.00276107	0.0214032	1.62497	protein phosphatase 2 catalytic subunit beta	0	0	0	0
TIA1	1568	0.00278126	0.0215425	1.62397	TIA1 cytotoxic granule associated RNA binding protein	0	0	0	0
GPRASP1	1569	0.00278259	0.0215425	1.6239	G protein-coupled receptor associated sorting protein 1	0	0	0	0
TEX11	1570	0.00278441	0.0215428	1.62381	testis expressed 11	0	0	0	0
STAT1	1571	0.00279333	0.021598	1.62337	signal transducer and activator of transcription 1	0	0	0	0
EFNB1	1572	0.00280968	0.0217107	1.62256	ephrin B1	0	0	0	0
DYRK4	1573	0.00281349	0.0217263	1.62238	dual specificity tyrosine phosphorylation regulated kinase 4	0	0	0	0
SDK1	1574	0.00281911	0.0217559	1.6221	sidekick cell adhesion molecule 1	0	0	0	0
CDC45	1575	0.00282405	0.0217801	1.62186	cell division cycle 45	0	0	0	0
SORBS2	1576	0.00284343	0.0219157	1.62091	sorbin and SH3 domain containing 2	0	0	0	0
BLNK	1577	0.00284847	0.0219406	1.62067	B-cell linker	0	0	0	0
ADIPOR1	1578	0.00285104	0.0219411	1.62054	adiponectin receptor 1	0	0	0	0
PTGES2	1579	0.00285214	0.0219411	1.62049	prostaglandin E synthase 2	0	0	0	0
ARF4	1580	0.0028675	0.0220453	1.61975	ADP ribosylation factor 4	0	0	0	0
MIPEP	1581	0.00286983	0.0220493	1.61963	mitochondrial intermediate peptidase	0	0	0	0
NEDD1	1582	0.00289391	0.0222202	1.61848	neural precursor cell expressed, developmentally down-regulated 1	0	0	0	0
TNS2	1583	0.00289616	0.0222234	1.61837	tensin 2	0	0	0	0
PRAM1	1584	0.00290304	0.0222621	1.61804	PML-RARA regulated adaptor molecule 1	0	0	0	0
SACS	1585	0.00290974	0.0222994	1.61772	sacsin molecular chaperone	0	0	0	0
TBP	1586	0.00291657	0.0223377	1.6174	TATA-box binding protein	0	0	0	0
RBBP8	1587	0.0029292	0.0224203	1.6168	RB binding protein 8, endonuclease	1	0	1	0
ZCCHC10	1588	0.00294734	0.0225449	1.61594	zinc finger CCHC-type containing 10	0	0	0	0
RPGRIP1	1589	0.00295771	0.0226054	1.61546	retinitis pigmentosa GTPase regulator interacting protein 1	0	0	0	0
MED1	1590	0.00295897	0.0226054	1.6154	mediator complex subunit 1	0	0	0	0
CCNE1	1591	0.00296489	0.0226364	1.61512	cyclin E1	0	0	0	0
CEBPZ	1592	0.00297213	0.0226774	1.61478	CCAAT/enhancer binding protein zeta	0	0	0	0
OASL	1593	0.00299315	0.0228195	1.6138	2'-5'-oligoadenylate synthetase like	0	0	0	0
IGF1R	1594	0.00299451	0.0228195	1.61374	insulin like growth factor 1 receptor	0	0	0	0
TNIP1	1595	0.00302419	0.0230313	1.61237	TNFAIP3 interacting protein 1	0	0	0	0
EIF3E	1596	0.00302871	0.0230512	1.61216	eukaryotic translation initiation factor 3 subunit E	0	0	0	0
TBC1D17	1597	0.00304331	0.0231478	1.61149	TBC1 domain family member 17	0	0	0	0
DAZAP2	1598	0.00309048	0.0234919	1.60935	DAZ associated protein 2	0	0	0	0
TFAP2C	1599	0.003095	0.0235109	1.60915	transcription factor AP-2 gamma	0	0	0	0
HGS	1600	0.00309685	0.0235109	1.60907	hepatocyte growth factor-regulated tyrosine kinase substrate	0	0	0	0
APOA1	1601	0.00310181	0.0235339	1.60884	apolipoprotein A1	0	0	0	0
TSG101	1602	0.00311139	0.0235918	1.60842	tumor susceptibility 101	0	0	0	0
SPICE1	1603	0.00311648	0.0236156	1.60819	spindle and centriole associated protein 1	0	0	0	0
RCHY1	1604	0.0031211	0.0236359	1.60798	ring finger and CHY zinc finger domain containing 1	0	0	0	0
TEC	1605	0.00313423	0.0237205	1.6074	tec protein tyrosine kinase	0	0	0	0
CSNK2A2	1606	0.00316078	0.0239066	1.60622	casein kinase 2 alpha 2	0	0	0	0
NEDD9	1607	0.00317132	0.0239714	1.60576	neural precursor cell expressed, developmentally down-regulated 9	0	0	0	0
PPIA	1608	0.00321409	0.0242796	1.60389	peptidylprolyl isomerase A	0	0	0	0
CA12	1609	0.00321655	0.0242831	1.60378	carbonic anhydrase 12	0	0	0	0
ELL	1610	0.0032362	0.0244138	1.60293	elongation factor for RNA polymerase II	0	0	0	0
BYSL	1611	0.00323789	0.0244138	1.60285	bystin like	0	0	0	0
MRFAP1L1	1612	0.00324631	0.0244621	1.60249	Morf4 family associated protein 1 like 1	0	0	0	0
CLTC	1613	0.00326982	0.024624	1.60148	clathrin heavy chain	0	0	0	0
CD2AP	1614	0.00328209	0.0247011	1.60096	CD2 associated protein	0	0	0	0
TRIP12	1615	0.00330543	0.0248519	1.59997	thyroid hormone receptor interactor 12	0	0	0	0
RPL35A	1616	0.003307	0.0248519	1.5999	ribosomal protein L35a	0	0	0	0
PTK6	1617	0.00330826	0.0248519	1.59985	protein tyrosine kinase 6	0	0	0	0
SMAD1	1618	0.00331786	0.0249086	1.59944	SMAD family member 1	0	0	0	0
SAP18	1619	0.00334463	0.025094	1.59831	Sin3A associated protein 18	0	0	0	0
NTRK2	1620	0.00335302	0.0251339	1.59796	neurotrophic receptor tyrosine kinase 2	0	0	0	0
SLC25A1	1621	0.00335412	0.0251339	1.59792	solute carrier family 25 member 1	0	0	0	0
POLB	1622	0.00335615	0.0251339	1.59783	DNA polymerase beta	0	0	0	0
TRIM21	1623	0.00336407	0.0251777	1.5975	tripartite motif containing 21	0	0	0	0
FOXP3	1624	0.00336982	0.0252052	1.59726	forkhead box P3	0	0	0	0
SUMO2	1625	0.00337879	0.0252567	1.59689	small ubiquitin-like modifier 2	0	0	0	0
HCFC2	1626	0.00338349	0.0252763	1.59669	host cell factor C2	0	0	0	0
S100A10	1627	0.00341757	0.0255152	1.59529	S100 calcium binding protein A10	0	0	0	0
HSPA8	1628	0.00342093	0.0255246	1.59515	heat shock protein family A (Hsp70) member 8	0	0	0	0
MED28	1629	0.00343192	0.0255909	1.5947	mediator complex subunit 28	0	0	0	0
TRIM8	1630	0.00345671	0.0257451	1.59369	tripartite motif containing 8	0	0	0	0
WAS	1631	0.00345684	0.0257451	1.59368	Wiskott-Aldrich syndrome	0	0	0	0
CDK2AP1	1632	0.0034703	0.0258295	1.59313	cyclin dependent kinase 2 associated protein 1	0	0	0	0
NCOA4	1633	0.00347537	0.0258514	1.59293	nuclear receptor coactivator 4	0	0	0	0
HNRNPD	1634	0.00348919	0.0259383	1.59237	heterogeneous nuclear ribonucleoprotein D	0	0	0	0
COX17	1635	0.00353719	0.026279	1.59045	COX17, cytochrome c oxidase copper chaperone	0	0	0	0
DISC1	1636	0.00354895	0.0263503	1.58998	disrupted in schizophrenia 1	0	0	0	0
CEP57	1637	0.00355242	0.0263599	1.58984	centrosomal protein 57	0	0	0	0
CAMK2G	1638	0.0035578	0.0263836	1.58963	calcium/calmodulin dependent protein kinase II gamma	0	0	0	0
PTK2B	1639	0.00355995	0.0263836	1.58954	protein tyrosine kinase 2 beta	0	0	0	0
EIF4G1	1640	0.00356577	0.0264106	1.58931	eukaryotic translation initiation factor 4 gamma 1	0	0	0	0
TRIO	1641	0.0035735	0.0264486	1.58901	trio Rho guanine nucleotide exchange factor	0	0	0	0
DMWD	1642	0.00357525	0.0264486	1.58894	dystrophia myotonica, WD repeat containing	0	0	0	0
TLN2	1643	0.00359372	0.026569	1.58821	talin 2	0	0	0	0
MTOR	1644	0.00362182	0.0267605	1.58711	mechanistic target of rapamycin	0	0	0	0
CREB3L1	1645	0.00362492	0.0267671	1.58699	cAMP responsive element binding protein 3 like 1	0	0	0	0
FZR1	1646	0.00362925	0.0267828	1.58682	fizzy and cell division cycle 20 related 1	0	0	0	0
XIAP	1647	0.00364387	0.0268744	1.58625	X-linked inhibitor of apoptosis	0	0	0	0
SPERT	1648	0.0036721	0.0270587	1.58516	spermatid associated	0	0	0	0
CEP290	1649	0.00367331	0.0270587	1.58512	centrosomal protein 290	0	0	0	0
VAV2	1650	0.00368078	0.0270972	1.58483	vav guanine nucleotide exchange factor 2	0	0	0	0
TMEM63B	1651	0.0037223	0.0273744	1.58324	transmembrane protein 63B	0	0	0	0
EFHC2	1652	0.00372293	0.0273744	1.58322	EF-hand domain containing 2	0	0	0	0
WASF1	1653	0.00372997	0.027397	1.58295	WAS protein family member 1	0	0	0	0
KIAA1551	1654	0.00373053	0.027397	1.58293	KIAA1551	0	0	0	0
APOC3	1655	0.00374836	0.0275028	1.58226	apolipoprotein C3	0	0	0	0
ASL	1656	0.00375077	0.0275028	1.58216	argininosuccinate lyase	0	0	0	0
KHDRBS2	1657	0.00375172	0.0275028	1.58213	KH RNA binding domain containing, signal transduction associated 2	0	0	0	0
KIAA1524	1658	0.00376193	0.027561	1.58174	KIAA1524	0	0	0	0
PFN1	1659	0.00376486	0.0275659	1.58163	profilin 1	0	0	0	0
IGF2BP1	1660	0.00378228	0.0276767	1.58098	insulin like growth factor 2 mRNA binding protein 1	0	0	0	0
CDYL	1661	0.0037864	0.0276902	1.58083	chromodomain Y like	0	0	0	0
CTBP1	1662	0.0037988	0.0277642	1.58036	C-terminal binding protein 1	0	0	0	0
ANAPC11	1663	0.00380251	0.0277745	1.58022	anaphase promoting complex subunit 11	0	0	0	0
HERC2	1664	0.00385142	0.028101	1.57841	HECT and RLD domain containing E3 ubiquitin protein ligase 2	0	0	0	0
NMT2	1665	0.00385183	0.028101	1.57839	N-myristoyltransferase 2	0	0	0	0
BCAR3	1666	0.00389172	0.028375	1.57693	breast cancer anti-estrogen resistance 3	0	0	0	0
FANCD2	1667	0.00390271	0.028438	1.57653	Fanconi anemia complementation group D2	0	0	0	0
INSR	1668	0.0039422	0.0287063	1.5751	insulin receptor	0	0	0	0
SRSF1	1669	0.00394425	0.0287063	1.57503	serine and arginine rich splicing factor 1	0	0	0	0
UIMC1	1670	0.00395832	0.0287914	1.57452	ubiquitin interaction motif containing 1	0	0	0	0
BAP1	1671	0.00396093	0.0287932	1.57443	BRCA1 associated protein 1	0	0	0	0
RAD54B	1672	0.00397203	0.0288403	1.57403	RAD54 homolog B (S. cerevisiae)	0	0	0	0
KDM5A	1673	0.00397315	0.0288403	1.57399	lysine demethylase 5A	0	0	0	0
KMT2B	1674	0.00397454	0.0288403	1.57394	lysine methyltransferase 2B	0	0	0	0
LMO4	1675	0.00397698	0.0288409	1.57385	LIM domain only 4	0	0	0	0
COPG1	1676	0.00399294	0.0289188	1.57328	coatomer protein complex subunit gamma 1	0	0	0	0
PNO1	1677	0.00399472	0.0289188	1.57322	partner of NOB1 homolog	0	0	0	0
B9D2	1678	0.00399488	0.0289188	1.57321	B9 protein domain 2	0	0	0	0
POMP	1679	0.00403731	0.0292086	1.5717	proteasome maturation protein	0	0	0	0
NUP153	1680	0.00403996	0.0292103	1.57161	nucleoporin 153	0	0	0	0
SDF4	1681	0.00406616	0.0293823	1.57069	stromal cell derived factor 4	0	0	0	0
KCNMA1	1682	0.00406933	0.0293877	1.57058	potassium calcium-activated channel subfamily M alpha 1	0	0	0	0
HADHA	1683	0.00408829	0.0295071	1.56991	hydroxyacyl-CoA dehydrogenase/3-ketoacyl-CoA thiolase/enoyl-CoA hydratase (trifunctional protein), alpha subunit	0	0	0	0
APOC1	1684	0.00410589	0.0296165	1.5693	apolipoprotein C1	0	0	0	0
IL4R	1685	0.00411462	0.0296619	1.569	interleukin 4 receptor	0	0	0	0
IGHG1	1686	0.00412296	0.0297044	1.56871	immunoglobulin heavy constant gamma 1 (G1m marker)	0	0	0	0
HP	1687	0.00415087	0.0298803	1.56774	haptoglobin	0	0	0	0
NMI	1688	0.00415229	0.0298803	1.5677	N-myc and STAT interactor	0	0	0	0
DPM1	1689	0.00417488	0.030025	1.56692	dolichyl-phosphate mannosyltransferase subunit 1, catalytic	0	0	0	0
CEPT1	1690	0.00418496	0.0300797	1.56658	choline/ethanolamine phosphotransferase 1	0	0	0	0
TBC1D9	1691	0.00419358	0.0301239	1.56628	TBC1 domain family member 9	0	0	0	0
MAGEA11	1692	0.00420013	0.0301523	1.56606	MAGE family member A11	0	0	0	0
GRAP	1693	0.0042025	0.0301523	1.56598	GRB2-related adaptor protein	0	0	0	0
KRT38	1694	0.00421109	0.030196	1.56568	keratin 38	0	0	0	0
PAFAH1B3	1695	0.00422049	0.0302456	1.56537	platelet activating factor acetylhydrolase 1b catalytic subunit 3	0	0	0	0
CEBPB	1696	0.00423091	0.0303024	1.56501	CCAAT/enhancer binding protein beta	0	0	0	0
NOS3	1697	0.00423797	0.0303351	1.56477	nitric oxide synthase 3	0	0	0	0
PRDM14	1698	0.0042466	0.030379	1.56448	PR/SET domain 14	0	0	0	0
RNF2	1699	0.00426328	0.0304803	1.56392	ring finger protein 2	0	0	0	0
CCDC57	1700	0.00428925	0.030648	1.56305	coiled-coil domain containing 57	0	0	0	0
ATF3	1701	0.0043022	0.0307224	1.56262	activating transcription factor 3	0	0	0	0
EID2	1702	0.00431765	0.0308146	1.5621	EP300 interacting inhibitor of differentiation 2	0	0	0	0
TRAF3	1703	0.00432837	0.030873	1.56175	TNF receptor associated factor 3	0	0	0	0
NEK11	1704	0.00433248	0.0308842	1.56161	NIMA related kinase 11	0	0	0	0
EIF4A1	1705	0.00438255	0.0312211	1.55996	eukaryotic translation initiation factor 4A1	0	0	0	0
MLH1	1706	0.00438488	0.0312211	1.55989	mutL homolog 1	0	0	0	0
MYCBP2	1707	0.00439182	0.0312521	1.55966	MYC binding protein 2, E3 ubiquitin protein ligase	0	0	0	0
PRSS3	1708	0.00441583	0.0314046	1.55888	protease, serine 3	0	0	0	0
LDB3	1709	0.00442436	0.0314469	1.5586	LIM domain binding 3	0	0	0	0
MAGOH	1710	0.00443224	0.0314844	1.55834	mago homolog, exon junction complex core component	0	0	0	0
USP37	1711	0.00451572	0.0320587	1.55566	ubiquitin specific peptidase 37	0	0	0	0
PARD6A	1712	0.00451958	0.0320673	1.55553	par-6 family cell polarity regulator alpha	0	0	0	0
SLC9A3R2	1713	0.00452569	0.032092	1.55534	SLC9A3 regulator 2	0	0	0	0
PLAGL1	1714	0.00452904	0.032097	1.55523	PLAG1 like zinc finger 1	0	0	0	0
USP32	1715	0.00453589	0.0321268	1.55501	ubiquitin specific peptidase 32	0	0	0	0
ASH2L	1716	0.00458085	0.032416	1.55359	ASH2 like histone lysine methyltransferase complex subunit	0	0	0	0
CARD11	1717	0.00458418	0.032416	1.55349	caspase recruitment domain family member 11	0	0	0	0
SETX	1718	0.00458708	0.032416	1.5534	senataxin	0	0	0	0
FANCE	1719	0.0045874	0.032416	1.55339	Fanconi anemia complementation group E	0	0	0	0
B4GALT7	1720	0.00459942	0.0324821	1.55301	beta-1,4-galactosyltransferase 7	0	0	0	0
PPP4C	1721	0.00460742	0.0325196	1.55276	protein phosphatase 4 catalytic subunit	0	0	0	0
RBX1	1722	0.00461401	0.0325408	1.55255	ring-box 1	0	0	0	0
FUNDC2	1723	0.00461578	0.0325408	1.5525	FUN14 domain containing 2	0	0	0	0
DVL3	1724	0.00463608	0.032665	1.55186	dishevelled segment polarity protein 3	0	0	0	0
DMD	1725	0.00465382	0.032771	1.55131	dystrophin	0	0	0	0
DHX38	1726	0.00467758	0.0329192	1.55058	DEAH-box helicase 38	0	0	0	0
CANX	1727	0.00469273	0.0329971	1.55011	calnexin	0	0	0	0
TMPO	1728	0.00469567	0.0329971	1.55002	thymopoietin	0	0	0	0
GTPBP8	1729	0.00469951	0.0329971	1.5499	GTP binding protein 8 (putative)	0	0	0	0
VGLL2	1729	0.00469951	0.0329971	1.5499	vestigial like family member 2	0	0	0	0
METTL13	1731	0.00470535	0.033019	1.54972	methyltransferase like 13	0	0	0	0
FANCI	1732	0.00471418	0.0330618	1.54945	Fanconi anemia complementation group I	0	0	0	0
BCOR	1733	0.00472549	0.0331221	1.5491	BCL6 corepressor	1	0	1	0
ZNF148	1734	0.00473599	0.0331599	1.54878	zinc finger protein 148	0	0	0	0
NR0B2	1735	0.00473635	0.0331599	1.54877	nuclear receptor subfamily 0 group B member 2	0	0	0	0
LIG3	1736	0.00476034	0.0333087	1.54804	DNA ligase 3	0	0	0	0
PSMB8	1737	0.00478858	0.033487	1.54718	proteasome subunit beta 8	0	0	0	0
S100A8	1738	0.00479854	0.0335373	1.54688	S100 calcium binding protein A8	0	0	0	0
DNAJB12	1739	0.00481723	0.0336486	1.54632	DnaJ heat shock protein family (Hsp40) member B12	0	0	0	0
ATXN10	1740	0.00482287	0.0336686	1.54615	ataxin 10	0	0	0	0
PFDN5	1741	0.00483392	0.0337264	1.54582	prefoldin subunit 5	0	0	0	0
SKP2	1742	0.0048394	0.0337452	1.54565	S-phase kinase associated protein 2	0	0	0	0
HSPA1L	1743	0.00486474	0.0339025	1.5449	heat shock protein family A (Hsp70) member 1 like	0	0	0	0
MKKS	1744	0.00488022	0.033982	1.54444	McKusick-Kaufman syndrome	0	0	0	0
ATXN3	1745	0.00488175	0.033982	1.54439	ataxin 3	0	0	0	0
BRD7	1746	0.00489409	0.0340484	1.54402	bromodomain containing 7	0	0	0	0
CD274	1747	0.00490165	0.0340815	1.5438	CD274 molecule	0	0	0	0
CAD	1748	0.00491055	0.0340944	1.54354	carbamoyl-phosphate synthetase 2, aspartate transcarbamylase, and dihydroorotase	0	0	0	0
CCDC22	1749	0.00491198	0.0340944	1.54349	coiled-coil domain containing 22	0	0	0	0
NCF1	1750	0.00491209	0.0340944	1.54349	neutrophil cytosolic factor 1	0	0	0	0
WT1	1751	0.00491474	0.0340944	1.54341	Wilms tumor 1	0	0	0	0
ECSIT	1752	0.00492961	0.0341781	1.54297	ECSIT signalling integrator	0	0	0	0
GSTM4	1753	0.00494125	0.0342392	1.54263	glutathione S-transferase mu 4	0	0	0	0
NOL3	1754	0.00497605	0.0344607	1.54161	nucleolar protein 3	0	0	0	0
SNRNP200	1755	0.00497936	0.034464	1.54151	small nuclear ribonucleoprotein U5 subunit 200	0	0	0	0
IMPDH1	1756	0.00500528	0.0346236	1.54076	inosine monophosphate dehydrogenase 1	0	0	0	0
POLR3E	1757	0.00506631	0.0350259	1.539	RNA polymerase III subunit E	0	0	0	0
SNCA	1758	0.00510314	0.0352604	1.53794	synuclein alpha	0	0	0	0
POC1B	1759	0.00511574	0.0353274	1.53758	POC1 centriolar protein B	0	0	0	0
CUL1	1760	0.00514161	0.0354859	1.53685	cullin 1	0	0	0	0
ERBB2	1761	0.00516971	0.0356595	1.53605	erb-b2 receptor tyrosine kinase 2	0	0	0	0
CFB	1762	0.00517541	0.0356786	1.53589	complement factor B	0	0	0	0
ECE2	1763	0.00518748	0.0357415	1.53555	endothelin converting enzyme 2	0	0	0	0
RNF4	1764	0.0051961	0.0357806	1.53531	ring finger protein 4	0	0	0	0
TAF9	1765	0.00525112	0.036139	1.53377	TATA-box binding protein associated factor 9	0	0	0	0
SKA1	1766	0.00525453	0.036142	1.53368	spindle and kinetochore associated complex subunit 1	0	0	0	0
PLAT	1767	0.00525822	0.0361469	1.53357	plasminogen activator, tissue type	0	0	0	0
POGZ	1768	0.0052714	0.036217	1.53321	pogo transposable element derived with ZNF domain	0	0	0	0
DPYSL2	1769	0.0052912	0.0363325	1.53266	dihydropyrimidinase like 2	0	0	0	0
ANAPC5	1770	0.00529608	0.0363455	1.53253	anaphase promoting complex subunit 5	0	0	0	0
ITSN1	1771	0.00530179	0.0363641	1.53237	intersectin 1	0	0	0	0
SOD1	1772	0.00532555	0.0364976	1.53171	superoxide dismutase 1	0	0	0	0
ALDH1B1	1773	0.00532726	0.0364976	1.53167	aldehyde dehydrogenase 1 family member B1	0	0	0	0
GPX2	1774	0.00535044	0.0366358	1.53103	glutathione peroxidase 2	0	0	0	0
PABPC1	1775	0.00536672	0.0367265	1.53059	poly(A) binding protein cytoplasmic 1	0	0	0	0
HEATR1	1776	0.00537093	0.0367346	1.53047	HEAT repeat containing 1	0	0	0	0
LIMK2	1777	0.00537748	0.0367587	1.53029	LIM domain kinase 2	0	0	0	0
CD5	1778	0.00538812	0.0368107	1.53	CD5 molecule	0	0	0	0
IPO9	1779	0.00540681	0.0369177	1.5295	importin 9	0	0	0	0
ING2	1780	0.00542102	0.0369937	1.52911	inhibitor of growth family member 2	0	0	0	0
NUP93	1781	0.00542404	0.0369937	1.52903	nucleoporin 93	0	0	0	0
NCOR2	1782	0.00543229	0.0370292	1.52881	nuclear receptor corepressor 2	0	0	0	0
EIF4ENIF1	1783	0.00546187	0.03721	1.52801	eukaryotic translation initiation factor 4E nuclear import factor 1	0	0	0	0
IRS2	1784	0.00547616	0.0372864	1.52763	insulin receptor substrate 2	0	0	0	0
FLT1	1785	0.00548819	0.0373474	1.52731	fms related tyrosine kinase 1	0	0	0	0
STX11	1786	0.00551104	0.0374818	1.5267	syntaxin 11	0	0	0	0
CNTROB	1787	0.00554643	0.0377015	1.52576	centrobin, centriole duplication and spindle assembly protein	0	0	0	0
KLK3	1788	0.00555277	0.0377234	1.52559	kallikrein related peptidase 3	0	0	0	0
LSM2	1789	0.00556103	0.0377584	1.52537	LSM2 homolog, U6 small nuclear RNA and mRNA degradation associated	0	0	0	0
ARPC3	1790	0.00557668	0.0378436	1.52496	actin related protein 2/3 complex subunit 3	0	0	0	0
CCDC36	1791	0.00558361	0.0378694	1.52478	coiled-coil domain containing 36	0	0	0	0
PARP10	1792	0.00558986	0.0378906	1.52461	poly(ADP-ribose) polymerase family member 10	0	0	0	0
TUBA8	1793	0.00560331	0.0379606	1.52426	tubulin alpha 8	0	0	0	0
CD44	1794	0.0056118	0.0379969	1.52404	CD44 molecule (Indian blood group)	0	0	0	0
PLOD3	1795	0.00562449	0.0380616	1.5237	procollagen-lysine,2-oxoglutarate 5-dioxygenase 3	0	0	0	0
TAF1B	1796	0.00563057	0.0380816	1.52354	TATA-box binding protein associated factor, RNA polymerase I subunit B	0	0	0	0
ZNF121	1797	0.00563973	0.0381223	1.52331	zinc finger protein 121	0	0	0	0
HIST1H2BM	1798	0.00564915	0.0381648	1.52306	histone cluster 1 H2B family member m	0	0	0	0
COPG2	1799	0.00565417	0.0381774	1.52293	coatomer protein complex subunit gamma 2	0	0	0	0
CETN2	1800	0.00566198	0.038209	1.52273	centrin 2	0	0	0	0
H2AFY	1801	0.00570287	0.0384635	1.52167	H2A histone family member Y	0	0	0	0
SUPT16H	1802	0.00571346	0.0385135	1.52139	SPT16 homolog, facilitates chromatin remodeling subunit	0	0	0	0
XPOT	1803	0.00573973	0.0386692	1.52072	exportin for tRNA	0	0	0	0
SMARCA4	1804	0.00574975	0.0387152	1.52046	SWI/SNF related, matrix associated, actin dependent regulator of chromatin, subfamily a, member 4	0	0	0	0
APOE	1805	0.00576559	0.0388004	1.52006	apolipoprotein E	0	0	0	0
IDH3G	1806	0.00578795	0.0389292	1.51948	isocitrate dehydrogenase 3 (NAD(+)) gamma	0	0	0	0
GANAB	1807	0.00580572	0.0390272	1.51903	glucosidase II alpha subunit	0	0	0	0
PASK	1808	0.00581594	0.0390743	1.51877	PAS domain containing serine/threonine kinase	0	0	0	0
RPS27L	1809	0.00583399	0.0391738	1.51832	ribosomal protein S27 like	0	0	0	0
RCN1	1810	0.00584248	0.0392092	1.5181	reticulocalbin 1	0	0	0	0
RANBP3	1811	0.00584665	0.0392155	1.518	RAN binding protein 3	0	0	0	0
WBP4	1812	0.00587218	0.039365	1.51735	WW domain binding protein 4	0	0	0	0
SCAF1	1813	0.00587973	0.0393939	1.51716	SR-related CTD associated factor 1	0	0	0	0
GDF9	1814	0.0058875	0.0394241	1.51697	growth differentiation factor 9	0	0	0	0
HIPK2	1815	0.00589073	0.0394241	1.51689	homeodomain interacting protein kinase 2	0	0	0	0
ING3	1816	0.00589681	0.039443	1.51673	inhibitor of growth family member 3	0	0	0	0
TUBA1C	1817	0.00590048	0.0394459	1.51664	tubulin alpha 1c	0	0	0	0
ARL1	1818	0.00591141	0.0394972	1.51637	ADP ribosylation factor like GTPase 1	0	0	0	0
PRKAR1A	1819	0.00591711	0.0395136	1.51623	protein kinase cAMP-dependent type I regulatory subunit alpha	0	0	0	0
ABI1	1820	0.00593819	0.0396325	1.5157	abl interactor 1	0	0	0	0
FHL3	1821	0.00596191	0.039769	1.51511	four and a half LIM domains 3	0	0	0	0
RBM15	1822	0.00597308	0.0398216	1.51483	RNA binding motif protein 15	0	0	0	0
PSTPIP1	1823	0.00598281	0.0398646	1.51459	proline-serine-threonine phosphatase interacting protein 1	0	0	0	0
CAMK2D	1824	0.00598636	0.0398664	1.51451	calcium/calmodulin dependent protein kinase II delta	0	0	0	0
EHD4	1825	0.00599686	0.0399145	1.51425	EH domain containing 4	0	0	0	0
TRIM42	1826	0.00601259	0.0399972	1.51386	tripartite motif containing 42	0	0	0	0
H2AFZ	1827	0.0060273	0.0400584	1.5135	H2A histone family member Z	0	0	0	0
C11orf65	1828	0.00603004	0.0400584	1.51343	chromosome 11 open reading frame 65	0	0	0	0
UBR4	1829	0.00603447	0.0400584	1.51332	ubiquitin protein ligase E3 component n-recognin 4	0	0	0	0
BBC3	1830	0.00603497	0.0400584	1.51331	BCL2 binding component 3	0	0	0	0
NOC2L	1831	0.00605002	0.0401173	1.51294	NOC2 like nucleolar associated transcriptional repressor	0	0	0	0
ERCC3	1832	0.00605045	0.0401173	1.51293	ERCC excision repair 3, TFIIH core complex helicase subunit	0	0	0	0
WWTR1	1833	0.00608911	0.0403516	1.51199	WW domain containing transcription regulator 1	0	0	0	0
ACTN2	1834	0.00610289	0.0404208	1.51165	actinin alpha 2	0	0	0	0
SNRPG	1835	0.00615401	0.0407372	1.51041	small nuclear ribonucleoprotein polypeptide G	0	0	0	0
NOP2	1836	0.00616667	0.0407988	1.51011	NOP2 nucleolar protein	0	0	0	0
MYO10	1837	0.00619402	0.0409574	1.50945	myosin X	0	0	0	0
WBP11	1838	0.00622095	0.0411131	1.50881	WW domain binding protein 11	0	0	0	0
ACTR5	1839	0.00622935	0.0411462	1.50861	ARP5 actin related protein 5 homolog	0	0	0	0
ETV6	1840	0.00625611	0.0413006	1.50797	ETS variant 6	0	0	0	0
PILRA	1841	0.00627788	0.0414217	1.50745	paired immunoglobin like type 2 receptor alpha	0	0	0	0
PCDHA4	1842	0.00630549	0.0415813	1.5068	protocadherin alpha 4	0	0	0	0
ARHGEF7	1843	0.00631042	0.0415913	1.50669	Rho guanine nucleotide exchange factor 7	0	0	0	0
EID1	1844	0.00631676	0.0415999	1.50654	EP300 interacting inhibitor of differentiation 1	0	0	0	0
HSPA4L	1845	0.00631858	0.0415999	1.50649	heat shock protein family A (Hsp70) member 4 like	0	0	0	0
APLP1	1846	0.00632365	0.0416107	1.50637	amyloid beta precursor like protein 1	0	0	0	0
MCM6	1847	0.00636429	0.0418324	1.50542	minichromosome maintenance complex component 6	0	0	0	0
RCC1	1848	0.00636431	0.0418324	1.50542	regulator of chromosome condensation 1	0	0	0	0
IKBKE	1849	0.00636768	0.0418324	1.50534	inhibitor of nuclear factor kappa B kinase subunit epsilon	0	0	0	0
GTSE1	1850	0.0064136	0.0421114	1.50427	G2 and S-phase expressed 1	0	0	0	0
RNF20	1851	0.00642312	0.0421306	1.50405	ring finger protein 20	0	0	0	0
PRMT6	1852	0.00642347	0.0421306	1.50404	protein arginine methyltransferase 6	0	0	0	0
STK16	1853	0.0064331	0.0421649	1.50382	serine/threonine kinase 16	0	0	0	0
SLA	1854	0.00643565	0.0421649	1.50376	Src like adaptor	0	0	0	0
EIF4A3	1855	0.00644468	0.0422013	1.50355	eukaryotic translation initiation factor 4A3	0	0	0	0
CYR61	1856	0.00645962	0.0422764	1.50321	cysteine rich angiogenic inducer 61	0	0	0	0
POLR2E	1857	0.00646657	0.0422861	1.50305	RNA polymerase II subunit E	0	0	0	0
SCO2	1858	0.00646806	0.0422861	1.50301	SCO2, cytochrome c oxidase assembly protein	0	0	0	0
FOXJ2	1859	0.00650178	0.0424837	1.50224	forkhead box J2	0	0	0	0
SCD	1860	0.00654249	0.0427267	1.50131	stearoyl-CoA desaturase	0	0	0	0
STRN3	1861	0.00655099	0.0427592	1.50111	striatin 3	0	0	0	0
RBBP4	1862	0.0065619	0.0428074	1.50086	RB binding protein 4, chromatin remodeling factor	0	0	0	0
KRT14	1863	0.00661292	0.0431171	1.49971	keratin 14	0	0	0	0
ING5	1864	0.00664061	0.0432744	1.49908	inhibitor of growth family member 5	0	0	0	0
BRPF1	1865	0.00665225	0.043327	1.49882	bromodomain and PHD finger containing 1	0	0	0	0
SSR1	1866	0.00667326	0.0434406	1.49835	signal sequence receptor subunit 1	0	0	0	0
GORASP2	1867	0.00667987	0.0434603	1.4982	golgi reassembly stacking protein 2	0	0	0	0
THRB	1868	0.00669328	0.0435243	1.4979	thyroid hormone receptor beta	0	0	0	0
AKAP8	1869	0.0067256	0.043711	1.49718	A-kinase anchoring protein 8	0	0	0	0
RYBP	1870	0.00677902	0.0440346	1.496	RING1 and YY1 binding protein	0	0	0	0
IGBP1	1871	0.0067859	0.0440558	1.49584	immunoglobulin binding protein 1	0	0	0	0
KRTAP12-2	1872	0.0068032	0.0441445	1.49546	keratin associated protein 12-2	0	0	0	0
TTC27	1873	0.00681803	0.0442171	1.49514	tetratricopeptide repeat domain 27	0	0	0	0
TAF6	1874	0.00682487	0.0442378	1.49499	TATA-box binding protein associated factor 6	0	0	0	0
RBMS2	1875	0.00687665	0.044541	1.49385	RNA binding motif single stranded interacting protein 2	0	0	0	0
FOXR2	1876	0.00687897	0.044541	1.4938	forkhead box R2	0	0	0	0
FOSL2	1877	0.0069128	0.0447148	1.49307	FOS like 2, AP-1 transcription factor subunit	0	0	0	0
ANAPC10	1878	0.00691318	0.0447148	1.49306	anaphase promoting complex subunit 10	0	0	0	0
ETS2	1879	0.00696883	0.0450508	1.49185	ETS proto-oncogene 2, transcription factor	0	0	0	0
MAPKAP1	1880	0.00697359	0.0450576	1.49175	mitogen-activated protein kinase associated protein 1	0	0	0	0
GTF3C4	1881	0.00698675	0.0451117	1.49147	general transcription factor IIIC subunit 4	0	0	0	0
TEP1	1882	0.0069894	0.0451117	1.49141	telomerase associated protein 1	0	0	0	0
MYO9B	1883	0.00699584	0.0451293	1.49127	myosin IXB	0	0	0	0
LGALS1	1884	0.00701898	0.0452546	1.49078	galectin 1	0	0	0	0
CHD4	1885	0.00702826	0.0452903	1.49058	chromodomain helicase DNA binding protein 4	0	0	0	0
CEP97	1886	0.00706545	0.0455058	1.48978	centrosomal protein 97	0	0	0	0
CAMK2A	1887	0.00711541	0.0458033	1.48872	calcium/calmodulin dependent protein kinase II alpha	0	0	0	0
KIF11	1888	0.00713244	0.0458886	1.48836	kinesin family member 11	0	0	0	0
SH3D19	1889	0.00717505	0.0461383	1.48747	SH3 domain containing 19	0	0	0	0
PECAM1	1890	0.00718114	0.0461531	1.48734	platelet and endothelial cell adhesion molecule 1	0	0	0	0
STX5	1891	0.00724456	0.046536	1.48601	syntaxin 5	0	0	0	0
CRMP1	1892	0.00727465	0.0467047	1.48539	collapsin response mediator protein 1	0	0	0	0
RYR2	1893	0.00728693	0.0467587	1.48513	ryanodine receptor 2	0	0	0	0
PACRGL	1894	0.00730806	0.0468696	1.4847	parkin coregulated like	0	0	0	0
DYNC1LI1	1895	0.00735028	0.0471155	1.48383	dynein cytoplasmic 1 light intermediate chain 1	0	0	0	0
UBE2D1	1896	0.00737768	0.0472662	1.48327	ubiquitin conjugating enzyme E2 D1	0	0	0	0
RBBP7	1897	0.00741956	0.0475094	1.48241	RB binding protein 7, chromatin remodeling factor	0	0	0	0
APEX1	1898	0.00744534	0.0476494	1.48189	apurinic/apyrimidinic endodeoxyribonuclease 1	0	0	0	0
FOXC1	1899	0.00745464	0.0476838	1.4817	forkhead box C1	0	0	0	0
DNAJA2	1900	0.00746679	0.0477364	1.48145	DnaJ heat shock protein family (Hsp40) member A2	0	0	0	0
IFI16	1901	0.00747337	0.0477533	1.48132	interferon gamma inducible protein 16	0	0	0	0
PAPD5	1902	0.0074859	0.0477967	1.48106	poly(A) RNA polymerase D5, non-canonical	0	0	0	0
ASXL1	1903	0.00748803	0.0477967	1.48102	additional sex combs like 1, transcriptional regulator	0	0	0	0
USP36	1904	0.00749975	0.0478463	1.48078	ubiquitin specific peptidase 36	0	0	0	0
TUBA1B	1905	0.0075149	0.0479178	1.48048	tubulin alpha 1b	0	0	0	0
B2M	1906	0.0075261	0.047964	1.48025	beta-2-microglobulin	0	0	0	0
CEP19	1907	0.00753515	0.0479966	1.48007	centrosomal protein 19	0	0	0	0
SHOC2	1908	0.00754435	0.0480216	1.47989	SHOC2, leucine rich repeat scaffold protein	0	0	0	0
ATXN7	1909	0.00754699	0.0480216	1.47983	ataxin 7	0	0	0	0
JUP	1910	0.00759475	0.0483002	1.47888	junction plakoglobin	0	0	0	0
AMBRA1	1911	0.00760851	0.0483624	1.4786	autophagy and beclin 1 regulator 1	0	0	0	0
PHLDB2	1912	0.00762211	0.0483885	1.47833	pleckstrin homology like domain family B member 2	0	0	0	0
IL6ST	1913	0.00762225	0.0483885	1.47833	interleukin 6 signal transducer	0	0	0	0
JARID2	1914	0.00762457	0.0483885	1.47828	jumonji and AT-rich interaction domain containing 2	0	0	0	0
CEP162	1915	0.00763781	0.0484473	1.47802	centrosomal protein 162	0	0	0	0
PNKP	1916	0.00765457	0.0485282	1.47769	polynucleotide kinase 3'-phosphatase	0	0	0	0
DNAJB6	1917	0.00766267	0.0485542	1.47753	DnaJ heat shock protein family (Hsp40) member B6	0	0	0	0
TNNC1	1918	0.00769499	0.0487336	1.47689	troponin C1, slow skeletal and cardiac type	0	0	0	0
FHOD1	1919	0.00771438	0.048831	1.47651	formin homology 2 domain containing 1	0	0	0	0
TDG	1920	0.00772142	0.04885	1.47637	thymine DNA glycosylase	0	0	0	0
ZC4H2	1921	0.00773252	0.0488948	1.47615	zinc finger C4H2-type containing	0	0	0	0
RALY	1922	0.00773962	0.0489142	1.47601	RALY heterogeneous nuclear ribonucleoprotein	0	0	0	0
CDKN2C	1923	0.00775378	0.0489783	1.47574	cyclin dependent kinase inhibitor 2C	0	0	0	0
RIMS2	1924	0.00781103	0.0493142	1.47462	regulating synaptic membrane exocytosis 2	0	0	0	0
DNM1L	1925	0.00781762	0.0493302	1.47449	dynamin 1 like	0	0	0	0
SSSCA1	1926	0.00787463	0.0496294	1.47339	Sjogren syndrome/scleroderma autoantigen 1	0	0	0	0
TTC1	1927	0.00787753	0.0496294	1.47333	tetratricopeptide repeat domain 1	0	0	0	0
RLF	1928	0.00788123	0.0496294	1.47326	rearranged L-myc fusion	0	0	0	0
CCL18	1929	0.00788432	0.0496294	1.4732	C-C motif chemokine ligand 18	0	0	0	0
TMEM43	1930	0.00789033	0.0496294	1.47308	transmembrane protein 43	0	0	0	0
SEC31B	1931	0.00789079	0.0496294	1.47307	SEC31 homolog B, COPII coat complex component	0	0	0	0
TFCP2	1932	0.00789364	0.0496294	1.47302	transcription factor CP2	0	0	0	0
C1orf94	1933	0.00791028	0.0497083	1.4727	chromosome 1 open reading frame 94	0	0	0	0
GLP1R	1934	0.00792624	0.0497828	1.47239	glucagon like peptide 1 receptor	0	0	0	0
MFAP1	1935	0.0079322	0.0497946	1.47228	microfibrillar associated protein 1	0	0	0	0
HOMEZ	1936	0.00796365	0.0499661	1.47167	homeobox and leucine zipper encoding	0	0	0	0
PRSS23	1937	0.00796944	0.0499766	1.47156	protease, serine 23	0	0	0	0
MAPK10	1938	0.00803969	0.0503912	1.47023	mitogen-activated protein kinase 10	0	0	0	0
UBL4A	1939	0.00808498	0.0506489	1.46937	ubiquitin like 4A	0	0	0	0
LRP1	1940	0.00809493	0.0506851	1.46918	LDL receptor related protein 1	0	0	0	0
APOH	1941	0.00811332	0.0507741	1.46884	apolipoprotein H	0	0	0	0
TNFRSF1A	1942	0.0081497	0.0509668	1.46815	TNF receptor superfamily member 1A	0	0	0	0
HDAC4	1943	0.00815251	0.0509668	1.4681	histone deacetylase 4	0	0	0	0
U2AF2	1944	0.00817099	0.051056	1.46776	U2 small nuclear RNA auxiliary factor 2	0	0	0	0
TRIM63	1945	0.00819977	0.0512096	1.46722	tripartite motif containing 63	0	0	0	0
DDX1	1946	0.00822909	0.0513663	1.46667	DEAD-box helicase 1	0	0	0	0
PRPF31	1947	0.00823844	0.0513982	1.4665	pre-mRNA processing factor 31	0	0	0	0
CEBPA	1948	0.0082683	0.051558	1.46595	CCAAT/enhancer binding protein alpha	0	0	0	0
RNF41	1949	0.00828155	0.0515957	1.4657	ring finger protein 41	0	0	0	0
RPS2	1950	0.00828284	0.0515957	1.46568	ribosomal protein S2	0	0	0	0
KIF2C	1951	0.00832523	0.0518332	1.4649	kinesin family member 2C	0	0	0	0
LIMA1	1952	0.00835426	0.0519873	1.46437	LIM domain and actin binding 1	0	0	0	0
HMGXB4	1953	0.00840851	0.0522981	1.46337	HMG-box containing 4	0	0	0	0
SERPINH1	1954	0.00843367	0.0524278	1.46292	serpin family H member 1	0	0	0	0
OLIG1	1955	0.00846614	0.0526027	1.46233	oligodendrocyte transcription factor 1	0	0	0	0
EYA1	1956	0.00848812	0.0527123	1.46193	EYA transcriptional coactivator and phosphatase 1	0	0	0	0
DPY30	1957	0.00854383	0.0529766	1.46093	dpy-30, histone methyltransferase complex regulatory subunit	0	0	0	0
DYRK2	1958	0.00854558	0.0529766	1.4609	dual specificity tyrosine phosphorylation regulated kinase 2	0	0	0	0
NR5A2	1959	0.00854676	0.0529766	1.46088	nuclear receptor subfamily 5 group A member 2	0	0	0	0
GATAD2B	1960	0.00854814	0.0529766	1.46085	GATA zinc finger domain containing 2B	0	0	0	0
ASF1B	1961	0.00858174	0.0531437	1.46025	anti-silencing function 1B histone chaperone	0	0	0	0
DNAAF5	1962	0.00858384	0.0531437	1.46021	dynein axonemal assembly factor 5	0	0	0	0
RMI1	1963	0.0086024	0.0532315	1.45988	RecQ mediated genome instability 1	0	0	0	0
PDHA1	1964	0.00863672	0.0534057	1.45927	pyruvate dehydrogenase (lipoamide) alpha 1	0	0	0	0
MARCKS	1965	0.00863934	0.0534057	1.45922	myristoylated alanine rich protein kinase C substrate	0	0	0	0
MRPS12	1966	0.00864773	0.0534303	1.45907	mitochondrial ribosomal protein S12	0	0	0	0
USP8	1967	0.00865335	0.0534378	1.45897	ubiquitin specific peptidase 8	0	0	0	0
GPRASP2	1968	0.00868915	0.0536316	1.45834	G protein-coupled receptor associated sorting protein 2	0	0	0	0
ZBTB17	1969	0.00872097	0.0538007	1.45778	zinc finger and BTB domain containing 17	0	0	0	0
TGS1	1970	0.0087262	0.0538057	1.45769	trimethylguanosine synthase 1	0	0	0	0
STAMBPL1	1971	0.00875427	0.0539513	1.45719	STAM binding protein like 1	0	0	0	0
FXYD6	1972	0.00876088	0.0539647	1.45708	FXYD domain containing ion transport regulator 6	0	0	0	0
NUP62	1973	0.00878697	0.054098	1.45662	nucleoporin 62	0	0	0	0
TOX4	1974	0.00880039	0.0541532	1.45638	TOX high mobility group box family member 4	0	0	0	0
TRMT1L	1975	0.00883726	0.0543525	1.45574	tRNA methyltransferase 1 like	0	0	0	0
HID1	1976	0.00908222	0.0558309	1.45153	HID1 domain containing	0	0	0	0
RNF130	1977	0.00909388	0.0558742	1.45133	ring finger protein 130	0	0	0	0
FANCA	1978	0.00914621	0.0561673	1.45044	Fanconi anemia complementation group A	0	0	0	0
PDIA3	1979	0.00916738	0.0562689	1.45008	protein disulfide isomerase family A member 3	0	0	0	0
NFKB1	1980	0.00917941	0.0563143	1.44988	nuclear factor kappa B subunit 1	0	0	0	0
ADRA2A	1981	0.00920204	0.0564246	1.4495	adrenoceptor alpha 2A	0	0	0	0
NDN	1982	0.00921775	0.0564924	1.44924	necdin, MAGE family member	0	0	0	0
SLC25A11	1983	0.00924389	0.0566241	1.4488	solute carrier family 25 member 11	0	0	0	0
MAP2K1	1984	0.00926697	0.0567368	1.44841	mitogen-activated protein kinase kinase 1	0	0	0	0
KRT9	1985	0.00928406	0.0568129	1.44813	keratin 9	0	0	0	0
PPP2R1B	1986	0.00928986	0.0568197	1.44803	protein phosphatase 2 scaffold subunit Abeta	0	0	0	0
IMMT	1987	0.00932677	0.0570168	1.44742	inner membrane mitochondrial protein	0	0	0	0
TOLLIP	1988	0.00934849	0.0571041	1.44706	toll interacting protein	0	0	0	0
RPN1	1989	0.00935047	0.0571041	1.44702	ribophorin I	0	0	0	0
RET	1990	0.00936442	0.0571553	1.44679	ret proto-oncogene	0	0	0	0
H1FX	1991	0.00936825	0.0571553	1.44673	H1 histone family member X	0	0	0	0
ING1	1992	0.00940658	0.0573603	1.4461	inhibitor of growth family member 1	0	0	0	0
SHBG	1993	0.00945274	0.0576129	1.44534	sex hormone binding globulin	0	0	0	0
SMARCE1	1994	0.00946114	0.0576351	1.4452	SWI/SNF related, matrix associated, actin dependent regulator of chromatin, subfamily e, member 1	0	0	0	0
ACTC1	1995	0.0094876	0.0577674	1.44477	actin, alpha, cardiac muscle 1	0	0	0	0
UBE2D2	1996	0.00957349	0.0582611	1.44337	ubiquitin conjugating enzyme E2 D2	0	0	0	0
ITGB4	1997	0.00960913	0.0584487	1.44279	integrin subunit beta 4	0	0	0	0
KIDINS220	1998	0.00961449	0.0584521	1.44271	kinase D interacting substrate 220	0	0	0	0
[truncated: 10,149 more rows]
