# Supplementary material for: Genomic Insights into Myasthenia Gravis Identify Distinct Immunological Mechanisms in Early and Late Onset Disease
Source: Ann Neurol. 2021 Aug 4;90(3):455–63. doi: 10.1002/ana.26169 (PMC8581766; doi:10.1002/ana.26169)
Supplement: Supplementary file 5 — Table S5. Genes shared between LO and EO in the Top 1% of Disease Relevant Genes [file ANA-90-455-s002.xlsx]

## Sheet: Supplementary Table 5
Supplementary Table 5: Genes shared between LO and EO in the Top 1% of Disease Relevant Genes
EO Gene	EO Rank	LO Gene	LO Rank
AP4B1	4	AP4B1	1
DCLRE1B	5	DCLRE1B	3
MYC	10	AP4S1	4
TP53	14	MDFI	6
RBPMS	22	FNBP1L	7
AP4S1	33	AP4E1	8
BUB1	35	TERF1	9
SLC39A10	37	TERF2IP	11
TERF2	39	KANSL2	12
BUB1B	43	SLC39A10	13
PRKDC	44	PRKDC	14
TERF1	45	POT1	15
GRB2	46	BUB1	16
NDC80	47	AP4M1	17
AP4E1	49	MYC	18
PSMD4	53	TERF2	19
TINF2	55	TINF2	20
TERF2IP	59	BUB1B	21
POT1	60	PSMD4	24
AP4M1	62	GRB2	26
FNBP1L	64	TP53	30
CDC73	66	EZH2	41
MDFI	67	TMEM17	48
KANSL2	78	CDC73	66
TMEM17	83	RBPMS	101
EZH2	106	NDC80	112
