# Supplementary material for: Genomic Insights into Myasthenia Gravis Identify Distinct Immunological Mechanisms in Early and Late Onset Disease
Source: Ann Neurol. 2021 Aug 4;90(3):455–63. doi: 10.1002/ana.26169 (PMC8581766; doi:10.1002/ana.26169)
Supplement: Supplementary file 6 — Table S6. Results CTLA4 locus fine mapping using PAINTOR [file ANA-90-455-s003.xlsx]

## Sheet: Supplementary Table 6
Supplementary Table 6: Results CTLA4 locus fine mapping using PAINTOR
Position	A0	A1	Zscore	Posterior_Prob	rsID
204729153	C	T	5.49174	0.9808	rs231770
204693876	G	T	4.91942	0.909068	rs231735
204720895	T	G	5.35682	0.262629	rs231763
204713891	G	T	4.95188	0.00742116	rs231811
204691538	T	C	-4.93318	0.00726018	rs6745050
204708646	C	T	4.92192	0.00697193	rs231804
204712143	A	G	5.07039	0.00607339	rs231810
204707138	A	G	-5.06519	0.00603335	rs11571303
204707417	C	T	5.04906	0.00583623	rs231799
204706107	A	G	5.03655	0.00570735	rs231797
204704702	G	A	5.01621	0.0055127	rs231796
204723541	C	T	5.47765	0.00177613	rs231764
204701865	C	A	4.97633	0.00142115	rs231791
204699952	C	T	4.97337	0.00141502	rs231789
204694805	T	C	4.93782	0.00133317	rs3115969
204694784	G	A	4.93488	0.00132829	rs3116514
204723750	A	G	-5.31104	0.00131537	rs1427679
204694465	A	G	4.9132	0.00130824	rs231733
204694611	G	A	5.23165	0.00115134	rs3116513
204700574	G	T	4.97723	5.13141e-05	rs231790
204730901	C	T	-5.33489	4.8973e-05	rs231790
204694974	C	T	4.93956	4.81785e-05	rs863603
204694952	A	G	-4.9183	4.69669e-05	rs12986861
204730465	T	C	-5.30127	4.68563e-05	rs736611
204729795	A	G	-5.29812	4.66763e-05	rs1427680
204734487	C	T	5.06706	6.29231e-06	rs231779
204702249	A	G	4.98364	9.55591e-07	rs231792
204694280	G	A	4.91696	8.74003e-07	rs231734
